# Supplementary material for: Network-based integration of metabolomics data from large-scale repositories
Source: Metabolomics. 2026 Jul 15;22(4):127. doi: 10.1007/s11306-026-02507-4 (PMC13372841; doi:10.1007/s11306-026-02507-4)
Supplement: Supplementary file 1 — Supplementary Material 1 [file 11306_2026_2507_MOESM1_ESM.csv]

	MTBLS1866	MTBLS2014	MTBLS2224	MTBLS2291	MTBLS2336	MTBLS2542	MTBLS3852	MTBLS6739
CHEBI:108517	1	0	0	0	0	0	0	0
CHEBI:108633	1	0	0	0	0	0	0	0
CHEBI:109455	1	0	0	0	0	0	0	0
CHEBI:109896	1	0	0	0	0	0	0	0
CHEBI:1148	1	0	1	0	0	0	0	0
CHEBI:116314	1	0	1	1	0	0	0	0
CHEBI:127309	1	0	0	0	0	0	0	0
CHEBI:131346	1	0	0	0	0	0	0	0
CHEBI:131428	1	0	0	0	0	0	0	0
CHEBI:131440	1	0	0	0	0	0	0	0
CHEBI:131739	1	0	0	0	0	0	0	0
CHEBI:131924	1	0	1	0	0	0	0	0
CHEBI:131976	1	0	0	0	0	0	0	0
CHEBI:131977	1	0	0	0	0	0	0	0
CHEBI:131989	1	0	0	0	0	0	0	0
CHEBI:131991	1	0	0	0	0	0	0	0
CHEBI:131993	1	0	0	0	0	0	0	0
CHEBI:132001	1	0	0	0	0	0	0	0
CHEBI:132002	1	0	0	0	0	0	0	0
CHEBI:132004	1	0	0	0	0	0	0	0
CHEBI:132007	1	0	0	0	0	0	0	0
CHEBI:132283	1	0	0	0	0	0	0	0
CHEBI:132288	1	0	0	0	0	0	0	0
CHEBI:132491	1	0	0	0	0	0	0	0
CHEBI:132500	1	0	0	0	0	0	0	0
CHEBI:132539	1	0	0	0	0	0	0	0
CHEBI:132544	1	0	0	0	0	0	0	0
CHEBI:132559	1	0	0	0	0	0	0	0
CHEBI:132561	1	0	0	0	0	0	0	0
CHEBI:133456	1	0	1	0	0	0	0	0
CHEBI:133657	1	0	1	0	0	0	0	0
CHEBI:133734	1	0	1	1	0	0	0	0
CHEBI:134155	1	0	0	0	0	0	0	0
CHEBI:134158	1	0	0	0	0	0	0	0
CHEBI:134159	1	0	0	0	0	0	0	0
CHEBI:134161	1	0	0	0	0	0	0	0
CHEBI:134162	1	0	0	0	0	0	0	0
CHEBI:134163	1	0	0	0	0	0	0	0
CHEBI:134164	1	0	0	0	0	0	0	0
CHEBI:134239	1	0	0	0	0	0	0	0
CHEBI:134242	1	0	0	0	0	0	0	0
CHEBI:134285	1	0	0	0	0	0	0	0
CHEBI:134428	1	0	0	0	0	0	0	0
CHEBI:134429	1	0	0	0	0	0	0	0
CHEBI:136084	1	0	0	0	0	0	0	0
CHEBI:136099	1	0	0	0	0	0	0	0
CHEBI:136141	1	0	0	0	0	0	0	0
CHEBI:136288	1	0	0	0	0	0	0	0
CHEBI:137551	1	0	0	0	0	0	0	0
CHEBI:137622	1	0	0	0	0	0	0	0
CHEBI:137636	1	0	0	0	0	0	0	0
CHEBI:137863	1	0	0	0	0	0	0	0
CHEBI:137913	1	0	0	0	0	0	0	0
CHEBI:137914	1	0	0	0	0	0	0	0
CHEBI:138331	1	0	0	0	0	0	0	0
CHEBI:139058	1	0	0	0	0	0	0	0
CHEBI:140365	1	0	0	0	0	0	0	0
CHEBI:140430	1	0	0	0	0	0	0	0
CHEBI:140567	1	0	0	0	0	0	0	0
CHEBI:140948	1	0	0	0	0	0	0	0
CHEBI:140949	1	0	0	0	0	0	0	0
CHEBI:141392	1	0	0	0	0	0	0	0
CHEBI:141591	1	0	0	0	0	0	0	0
CHEBI:141593	1	0	0	0	0	0	0	0
CHEBI:141597	1	0	0	0	0	0	0	0
CHEBI:142245	1	0	0	0	0	0	0	0
CHEBI:143770	1	0	0	0	0	0	0	0
CHEBI:145308	1	0	0	0	0	0	0	0
CHEBI:149542	1	0	0	0	0	0	0	0
CHEBI:151050	1	0	0	0	0	0	0	0
CHEBI:151078	1	0	0	0	0	0	0	0
CHEBI:15407	1	0	0	0	0	0	0	0
CHEBI:15428	1	1	1	0	1	0	1	1
CHEBI:15440	1	0	1	0	0	0	0	0
CHEBI:15584	1	0	1	0	0	0	0	0
CHEBI:15586	1	0	0	0	0	0	0	0
CHEBI:15603	1	0	1	0	1	0	1	0
CHEBI:156286	1	0	0	0	0	0	0	0
CHEBI:15741	1	0	1	0	0	0	0	0
CHEBI:15756	1	0	1	0	0	0	0	0
CHEBI:15843	1	0	0	1	0	1	0	0
CHEBI:15903	1	0	0	0	0	0	0	0
CHEBI:15963	1	0	0	0	0	0	0	0
CHEBI:16000	1	1	1	0	0	0	0	1
CHEBI:16024	1	0	1	0	1	0	0	0
CHEBI:16070	1	0	1	0	0	0	0	0
CHEBI:16113	1	0	1	0	0	0	0	0
CHEBI:16125	1	0	1	0	0	0	0	0
CHEBI:16148	1	0	0	0	0	0	0	0
CHEBI:16196	1	0	1	0	0	1	0	0
CHEBI:16199	1	0	1	0	0	0	0	0
CHEBI:16414	1	0	1	0	1	0	1	0
CHEBI:165244	1	0	0	0	0	0	0	0
CHEBI:166945	1	0	0	0	0	0	0	0
CHEBI:166946	1	0	0	0	0	0	0	0
CHEBI:167223	1	0	0	0	0	0	0	0
CHEBI:167225	1	0	0	0	0	0	0	0
CHEBI:167226	1	0	0	0	0	0	0	0
CHEBI:167228	1	0	0	0	0	0	0	0
CHEBI:167230	1	0	0	0	0	0	0	0
CHEBI:167232	1	0	0	0	0	0	0	0
CHEBI:167238	1	0	0	0	0	0	0	0
CHEBI:167242	1	0	0	0	0	0	0	0
CHEBI:167246	1	0	0	0	0	0	0	0
CHEBI:167248	1	0	0	0	0	0	0	0
CHEBI:167249	1	0	0	0	0	0	0	0
CHEBI:167250	1	0	0	0	0	0	0	0
CHEBI:167254	1	0	0	0	0	0	0	0
CHEBI:167255	1	0	0	0	0	0	0	0
CHEBI:167256	1	0	0	0	0	0	0	0
CHEBI:167259	1	0	0	0	0	0	0	0
CHEBI:167261	1	0	0	0	0	0	0	0
CHEBI:167263	1	0	0	0	0	0	0	0
CHEBI:167265	1	0	0	0	0	0	0	0
CHEBI:167270	1	0	0	0	0	0	0	0
CHEBI:167272	1	0	0	0	0	0	0	0
CHEBI:167273	1	0	0	0	0	0	0	0
CHEBI:167275	1	0	0	0	0	0	0	0
CHEBI:167276	1	0	0	0	0	0	0	0
CHEBI:167294	1	0	0	0	0	0	0	0
CHEBI:167297	1	0	0	0	0	0	0	0
CHEBI:167298	1	0	0	0	0	0	0	0
CHEBI:167299	1	0	0	0	0	0	0	0
CHEBI:167303	1	0	0	0	0	0	0	0
CHEBI:167306	1	0	0	0	0	0	0	0
CHEBI:16737	1	0	1	1	1	1	1	0
CHEBI:167412	1	0	0	0	0	0	0	0
CHEBI:167556	1	0	0	0	0	0	0	0
CHEBI:16857	1	0	1	0	0	1	1	0
CHEBI:16977	1	0	1	0	1	0	1	0
CHEBI:16995	1	0	0	0	0	1	0	0
CHEBI:16997	1	0	0	0	0	0	0	0
CHEBI:170063	1	0	0	0	0	0	0	0
CHEBI:170882	1	0	0	0	0	0	0	0
CHEBI:17097	1	0	1	0	0	0	0	0
CHEBI:17113	1	0	1	0	0	0	0	0
CHEBI:17115	1	0	1	0	0	0	1	0
CHEBI:17151	1	0	0	0	0	1	0	0
CHEBI:17191	1	0	1	0	1	1	1	0
CHEBI:17203	1	0	1	1	0	1	1	0
CHEBI:17231	1	0	1	0	0	0	0	0
CHEBI:172391	1	0	0	0	0	0	0	0
CHEBI:172820	1	0	0	0	0	0	0	0
CHEBI:172849	1	0	0	0	0	0	0	0
CHEBI:17368	1	0	1	0	0	1	0	0
CHEBI:17475	1	0	1	0	0	0	0	0
CHEBI:17490	1	0	1	1	0	0	0	0
CHEBI:17597	1	0	1	0	0	1	0	0
CHEBI:17634	1	0	1	0	1	0	0	0
CHEBI:176732	1	0	0	0	0	0	0	0
CHEBI:176811	1	0	0	0	0	0	0	0
CHEBI:176988	1	0	1	0	0	0	0	0
CHEBI:17754	1	0	1	0	0	0	0	0
CHEBI:178017	1	0	0	0	0	0	0	0
CHEBI:179261	1	0	0	0	0	0	0	0
CHEBI:179390	1	0	0	0	0	0	0	0
CHEBI:17987	1	0	0	0	0	1	0	0
CHEBI:18012	1	0	1	0	0	0	0	0
CHEBI:18050	1	0	1	0	1	1	1	0
CHEBI:18101	1	0	1	0	0	1	0	0
CHEBI:18183	1	0	1	1	0	1	0	1
CHEBI:18186	1	1	0	0	0	0	0	1
CHEBI:18237	1	1	0	0	0	0	0	1
CHEBI:183260	1	0	0	0	0	0	0	0
CHEBI:183261	1	0	0	0	0	0	0	0
CHEBI:183262	1	0	0	0	0	0	0	0
CHEBI:183263	1	0	0	0	0	0	0	0
CHEBI:183264	1	0	0	0	0	0	0	0
CHEBI:183265	1	0	0	0	0	0	0	0
CHEBI:183266	1	0	0	0	0	0	0	0
CHEBI:183267	1	0	0	0	0	0	0	0
CHEBI:183268	1	0	0	0	0	0	0	0
CHEBI:183269	1	0	0	0	0	0	0	0
CHEBI:183270	1	0	0	0	0	0	0	0
CHEBI:183271	1	0	0	0	0	0	0	0
CHEBI:183272	1	0	0	0	0	0	0	0
CHEBI:183273	1	0	0	0	0	0	0	0
CHEBI:183274	1	0	0	0	0	0	0	0
CHEBI:183275	1	0	0	0	0	0	0	0
CHEBI:183276	1	0	0	0	0	0	0	0
CHEBI:183277	1	0	0	0	0	0	0	0
CHEBI:183278	1	0	0	0	0	0	0	0
CHEBI:183279	1	0	0	0	0	0	0	0
CHEBI:183280	1	0	0	0	0	0	0	0
CHEBI:183281	1	0	0	0	0	0	0	0
CHEBI:183282	1	0	0	0	0	0	0	0
CHEBI:183283	1	0	0	0	0	0	0	0
CHEBI:183284	1	0	0	0	0	0	0	0
CHEBI:183285	1	0	0	0	0	0	0	0
CHEBI:183286	1	0	0	0	0	0	0	0
CHEBI:183287	1	0	0	0	0	0	0	0
CHEBI:183288	1	0	0	0	0	0	0	0
CHEBI:183289	1	0	0	0	0	0	0	0
CHEBI:183290	1	0	0	0	0	0	0	0
CHEBI:183291	1	0	0	0	0	0	0	0
CHEBI:183292	1	0	0	0	0	0	0	0
CHEBI:183293	1	0	0	0	0	0	0	0
CHEBI:183294	1	0	0	0	0	0	0	0
CHEBI:183295	1	0	0	0	0	0	0	0
CHEBI:183296	1	0	0	0	0	0	0	0
CHEBI:183297	1	0	0	0	0	0	0	0
CHEBI:183298	1	0	0	0	0	0	0	0
CHEBI:183299	1	0	1	0	0	0	0	0
CHEBI:183300	1	0	1	0	0	0	0	0
CHEBI:183301	1	0	0	0	0	0	0	0
CHEBI:183302	1	0	0	0	0	0	0	0
CHEBI:183303	1	0	0	0	0	0	0	0
CHEBI:183304	1	0	0	0	0	0	0	0
CHEBI:183305	1	0	0	0	0	0	0	0
CHEBI:183306	1	0	0	0	0	0	0	0
CHEBI:183307	1	0	0	0	0	0	0	0
CHEBI:183308	1	0	0	0	0	0	0	0
CHEBI:183309	1	0	0	0	0	0	0	0
CHEBI:183310	1	0	0	0	0	0	0	0
CHEBI:183311	1	0	0	0	0	0	0	0
CHEBI:18333	1	0	0	0	0	0	0	0
CHEBI:20067	1	0	1	0	1	1	0	0
CHEBI:22470	1	0	1	0	0	1	0	0
CHEBI:22599	1	0	0	0	0	0	0	0
CHEBI:22605	1	0	1	0	0	0	0	0
CHEBI:26271	1	1	0	0	0	1	0	1
CHEBI:26984	1	0	0	0	0	0	0	0
CHEBI:27570	1	1	0	0	0	0	0	1
CHEBI:27732	1	0	1	1	0	1	0	0
CHEBI:27856	1	0	0	0	0	0	0	0
CHEBI:27897	1	1	0	1	0	1	0	1
CHEBI:27904	1	0	0	0	0	0	0	0
CHEBI:27997	1	0	1	0	0	0	0	0
CHEBI:28044	1	1	0	0	0	0	0	1
CHEBI:28059	1	0	0	0	0	0	0	0
CHEBI:28161	1	0	0	0	0	0	0	0
CHEBI:28300	1	1	0	0	0	0	0	1
CHEBI:28579	1	0	1	0	0	1	0	0
CHEBI:28621	1	0	0	0	0	0	0	0
CHEBI:28727	1	0	1	0	0	0	0	0
CHEBI:28729	1	0	0	0	0	0	0	0
CHEBI:28733	1	0	0	1	0	0	0	0
CHEBI:28747	1	0	1	0	0	0	0	0
CHEBI:28817	1	0	0	0	0	0	0	0
CHEBI:28822	1	0	1	0	0	0	0	0
CHEBI:28837	1	0	0	0	0	1	0	0
CHEBI:28842	1	0	1	0	0	0	0	0
CHEBI:28875	1	0	1	0	0	1	0	0
CHEBI:28897	1	0	0	0	0	0	0	0
CHEBI:29019	1	0	1	0	0	0	0	0
CHEBI:30351	1	0	0	0	0	0	0	0
CHEBI:30746	1	0	1	0	0	0	0	0
CHEBI:30769	1	0	1	0	1	1	0	0
CHEBI:30794	1	0	1	0	0	0	0	0
CHEBI:30805	1	0	1	0	0	1	0	0
CHEBI:30813	1	0	1	0	0	1	0	0
CHEBI:30830	1	0	0	0	0	1	0	0
CHEBI:30832	1	0	0	0	0	0	0	0
CHEBI:30838	1	0	1	0	0	0	0	0
CHEBI:320055	1	0	1	0	0	0	0	0
CHEBI:32365	1	0	1	0	0	0	0	0
CHEBI:32926	1	0	0	0	0	0	0	0
CHEBI:32927	1	0	0	0	0	0	0	0
CHEBI:32938	1	0	0	0	0	0	0	0
CHEBI:32941	1	0	0	0	0	0	0	0
CHEBI:33083	1	0	0	0	0	0	0	0
CHEBI:33118	1	0	1	0	0	0	0	0
CHEBI:33511	1	0	1	0	0	0	0	0
CHEBI:34726	1	0	1	0	0	0	0	0
CHEBI:35584	1	0	0	0	0	0	0	0
CHEBI:35998	1	0	0	0	0	0	0	0
CHEBI:36610	1	0	0	0	0	0	0	0
CHEBI:3663	1	0	0	0	0	0	0	0
CHEBI:36635	1	0	1	0	0	0	0	0
CHEBI:37084	1	0	1	0	0	0	0	0
CHEBI:37621	1	0	0	0	0	0	0	0
CHEBI:37661	1	0	0	0	0	0	0	0
CHEBI:37721	1	0	0	0	0	0	0	0
CHEBI:39258	1	0	0	0	0	0	0	0
CHEBI:39867	1	0	0	0	0	0	0	0
CHEBI:40572	1	0	0	0	0	0	0	0
CHEBI:40656	1	0	0	0	0	0	0	0
CHEBI:40992	1	0	0	0	0	1	0	0
CHEBI:41131	1	0	0	0	0	0	0	0
CHEBI:41253	1	0	0	0	0	0	0	0
CHEBI:41308	1	0	0	1	0	0	0	0
CHEBI:4139	1	0	0	0	0	0	0	0
CHEBI:42090	1	0	0	0	0	0	0	0
CHEBI:42111	1	0	0	0	0	0	0	0
CHEBI:422	1	0	1	0	0	0	0	0
CHEBI:42504	1	0	1	0	0	0	0	0
CHEBI:44926	1	0	0	0	0	0	0	0
CHEBI:45296	1	0	0	0	0	0	0	0
CHEBI:45571	1	0	0	0	0	0	0	0
CHEBI:45919	1	0	0	0	0	0	0	0
CHEBI:45993	1	0	0	0	0	0	0	0
CHEBI:46081	1	0	0	0	0	0	0	0
CHEBI:46342	1	0	0	0	0	0	0	0
CHEBI:46807	1	0	0	0	0	0	0	0
CHEBI:46994	1	0	0	0	0	0	0	0
CHEBI:47008	1	0	0	0	0	0	0	0
CHEBI:47013	1	0	0	0	0	0	0	0
CHEBI:48649	1	0	0	0	0	0	0	0
CHEBI:48937	1	0	0	0	0	0	0	0
CHEBI:49088	1	0	0	0	0	0	0	0
CHEBI:5659	1	0	0	0	0	0	0	0
CHEBI:59497	1	0	0	0	0	0	0	0
CHEBI:6032	1	0	0	0	0	0	0	0
CHEBI:60645	1	0	1	0	0	0	0	0
CHEBI:62064	1	0	1	0	0	0	0	0
CHEBI:6437	1	0	0	0	0	0	0	0
CHEBI:64424	1	0	0	0	0	0	0	0
CHEBI:64431	1	0	0	0	0	0	0	0
CHEBI:64433	1	0	0	0	0	0	0	0
CHEBI:64445	1	0	0	0	0	0	0	0
CHEBI:64480	1	0	0	0	0	0	0	0
CHEBI:64481	1	0	0	0	0	0	0	0
CHEBI:64483	1	0	1	0	0	0	0	0
CHEBI:64489	1	0	1	0	0	0	0	0
CHEBI:64504	1	0	0	0	0	0	0	0
CHEBI:64516	1	0	0	0	0	0	0	0
CHEBI:64519	1	0	0	0	0	0	0	0
CHEBI:64520	1	0	0	0	0	0	0	0
CHEBI:64521	1	0	0	0	0	0	0	0
CHEBI:64524	1	0	0	0	0	0	0	0
CHEBI:64526	1	0	0	0	0	0	0	0
CHEBI:64533	1	0	0	0	0	0	0	0
CHEBI:64536	1	0	0	0	0	0	0	0
CHEBI:64537	1	0	0	0	0	0	0	0
CHEBI:64538	1	0	0	0	0	0	0	0
CHEBI:64539	1	0	0	0	0	0	0	0
CHEBI:64540	1	0	0	0	0	0	0	0
CHEBI:64541	1	0	0	0	0	0	0	0
CHEBI:64544	1	0	0	0	0	0	0	0
CHEBI:64549	1	0	0	0	0	0	0	0
CHEBI:64560	1	0	0	0	0	0	0	0
CHEBI:64561	1	0	1	0	0	0	0	0
CHEBI:64563	1	0	1	0	0	0	0	0
CHEBI:64566	1	0	0	0	0	0	0	0
CHEBI:64567	1	0	0	0	0	0	0	0
CHEBI:64568	1	0	0	0	0	0	0	0
CHEBI:64569	1	0	0	0	0	0	0	0
CHEBI:64586	1	0	0	0	0	0	0	0
CHEBI:64587	1	0	0	0	0	0	0	0
CHEBI:64591	1	0	0	0	0	0	0	0
CHEBI:64592	1	0	0	0	0	0	0	0
CHEBI:64593	1	0	0	0	0	0	0	0
CHEBI:65303	1	0	0	0	0	0	0	0
CHEBI:6650	1	0	1	0	0	0	0	0
CHEBI:66849	1	0	0	0	0	0	0	0
CHEBI:66862	1	0	0	0	0	0	0	0
CHEBI:67064	1	0	0	0	0	0	0	0
CHEBI:67066	1	0	0	0	0	0	0	0
CHEBI:67076	1	0	0	0	0	0	0	0
CHEBI:67077	1	0	0	0	0	0	0	0
CHEBI:67082	1	0	0	0	0	0	0	0
CHEBI:67083	1	0	0	0	0	0	0	0
CHEBI:67084	1	0	0	0	0	0	0	0
CHEBI:69081	1	0	1	1	0	0	0	0
CHEBI:70749	1	0	1	1	0	1	0	0
CHEBI:70979	1	0	0	0	0	1	0	0
CHEBI:71730	1	0	0	0	0	0	0	0
CHEBI:72347	1	0	0	0	0	0	0	0
CHEBI:72384	1	0	0	0	0	0	0	0
CHEBI:72387	1	0	0	0	0	0	0	0
CHEBI:72388	1	0	0	0	0	0	0	0
CHEBI:72389	1	0	0	0	0	0	0	0
CHEBI:72509	1	0	0	0	0	0	0	0
CHEBI:72513	1	0	0	0	0	0	0	0
CHEBI:72514	1	0	0	0	0	0	0	0
CHEBI:72517	1	0	0	0	0	0	0	0
CHEBI:72518	1	0	0	0	0	0	0	0
CHEBI:72519	1	0	0	0	0	0	0	0
CHEBI:72523	1	0	0	0	0	0	0	0
CHEBI:72524	1	0	0	0	0	0	0	0
CHEBI:72528	1	0	0	0	0	0	0	0
CHEBI:72529	1	0	0	0	0	0	0	0
CHEBI:72533	1	0	0	0	0	0	0	0
CHEBI:72534	1	0	0	0	0	0	0	0
CHEBI:72535	1	0	0	0	0	0	0	0
CHEBI:72536	1	0	0	0	0	0	0	0
CHEBI:72539	1	0	0	0	0	0	0	0
CHEBI:72689	1	0	0	0	0	0	0	0
CHEBI:72715	1	0	0	0	0	0	0	0
CHEBI:72734	1	0	0	0	0	0	0	0
CHEBI:72735	1	0	0	0	0	0	0	0
CHEBI:72736	1	0	1	0	0	0	0	0
CHEBI:72737	1	0	0	0	0	0	0	0
CHEBI:72998	1	0	1	1	0	0	0	0
CHEBI:73054	1	0	0	1	0	1	0	0
CHEBI:73059	1	0	0	0	0	0	0	0
CHEBI:73060	1	0	1	1	0	0	0	0
CHEBI:73082	1	0	0	0	0	0	0	0
CHEBI:73118	1	0	0	0	0	0	0	0
CHEBI:73119	1	0	0	0	0	0	0	0
CHEBI:73851	1	0	1	1	0	0	0	0
CHEBI:73858	1	0	0	0	0	0	0	0
CHEBI:73873	1	0	1	0	0	0	0	0
CHEBI:74103	1	0	0	0	0	0	0	0
CHEBI:74168	1	0	0	0	0	0	0	0
CHEBI:74349	1	0	0	0	0	0	0	0
CHEBI:74475	1	0	0	1	0	0	0	0
CHEBI:74963	1	0	0	0	0	0	0	0
CHEBI:75094	1	0	0	0	0	0	0	0
CHEBI:75342	1	0	1	0	0	1	0	0
CHEBI:75449	1	0	0	0	0	0	0	0
CHEBI:75450	1	0	0	0	0	0	0	0
CHEBI:75455	1	0	1	0	0	0	0	0
CHEBI:75456	1	0	0	0	0	0	0	0
CHEBI:75468	1	0	0	0	0	0	0	0
CHEBI:77509	1	0	0	0	0	0	0	0
CHEBI:77513	1	0	0	0	0	0	0	0
CHEBI:77683	1	0	0	0	0	0	0	0
CHEBI:79053	1	0	0	0	0	0	0	0
CHEBI:82956	1	0	0	0	0	0	0	0
CHEBI:83029	1	0	0	0	0	0	0	0
CHEBI:83055	1	0	1	0	0	0	0	0
CHEBI:84223	1	0	0	0	0	0	0	0
CHEBI:84227	1	0	0	0	0	0	0	0
CHEBI:84235	1	0	0	0	0	0	0	0
CHEBI:84249	1	0	0	0	0	0	0	0
CHEBI:84250	1	0	0	0	0	0	0	0
CHEBI:84280	1	0	0	0	0	0	0	0
CHEBI:84281	1	0	0	0	0	0	0	0
CHEBI:84458	1	0	0	0	0	0	0	0
CHEBI:84634	1	0	0	0	0	0	0	0
CHEBI:84644	1	0	0	0	0	0	0	0
CHEBI:85262	1	0	0	0	0	0	0	0
CHEBI:85565	1	0	0	0	0	0	0	0
CHEBI:85568	1	0	0	0	0	0	0	0
CHEBI:85571	1	0	0	0	0	0	0	0
CHEBI:85573	1	0	0	0	0	0	0	0
CHEBI:85588	1	0	0	0	0	0	0	0
CHEBI:85688	1	0	0	0	0	0	0	0
CHEBI:85693	1	0	0	0	0	0	0	0
CHEBI:85694	1	0	0	0	0	0	0	0
CHEBI:85698	1	0	0	0	0	0	0	0
CHEBI:85701	1	0	0	0	0	0	0	0
CHEBI:85706	1	0	0	0	0	0	0	0
CHEBI:85709	1	0	0	0	0	0	0	0
CHEBI:85762	1	0	0	0	0	0	0	0
CHEBI:85768	1	0	0	0	0	0	0	0
CHEBI:85772	1	0	0	0	0	0	0	0
CHEBI:85845	1	0	0	0	0	0	0	0
CHEBI:85847	1	0	0	0	0	0	0	0
CHEBI:85858	1	0	0	0	0	0	0	0
CHEBI:86031	1	0	0	0	0	0	0	0
CHEBI:86259	1	0	1	0	0	0	0	0
CHEBI:86260	1	0	0	0	0	0	0	0
CHEBI:86371	1	0	1	0	0	0	0	0
CHEBI:86391	1	0	0	0	0	0	0	0
CHEBI:86974	1	0	0	0	0	0	0	0
CHEBI:86980	1	0	0	0	0	0	0	0
CHEBI:86984	1	0	0	0	0	0	0	0
CHEBI:87222	1	0	0	0	0	0	0	0
CHEBI:87224	1	0	0	0	0	0	0	0
CHEBI:87370	1	0	0	0	0	0	0	0
CHEBI:87440	1	0	1	0	0	0	0	0
CHEBI:87625	1	0	0	0	0	0	0	0
CHEBI:88174	1	0	0	0	0	0	0	0
CHEBI:88685	1	0	1	0	0	0	0	0
CHEBI:88686	1	0	1	1	0	0	0	0
CHEBI:88755	1	0	0	0	0	0	0	0
CHEBI:89187	1	0	0	0	0	0	0	0
CHEBI:89188	1	0	0	0	0	0	0	0
CHEBI:89203	1	0	0	0	0	0	0	0
CHEBI:89633	1	0	0	0	0	1	0	0
CHEBI:89676	1	0	0	0	0	0	0	0
CHEBI:89755	1	0	0	0	0	0	0	0
CHEBI:89768	1	0	0	0	0	0	0	0
CHEBI:89775	1	0	0	0	0	0	0	0
CHEBI:89778	1	0	0	0	0	0	0	0
CHEBI:89779	1	0	0	0	0	0	0	0
CHEBI:89841	1	0	0	0	0	0	0	0
CHEBI:89950	1	0	0	0	0	0	0	0
CHEBI:89971	1	0	0	0	0	0	0	0
CHEBI:90052	1	0	0	0	0	0	0	0
CHEBI:90073	1	0	0	0	0	0	0	0
CHEBI:91322	1	0	0	0	0	0	0	0
CHEBI:9754	1	0	1	0	0	0	0	0
CHEBI:137682	0	1	0	0	0	0	0	0
CHEBI:15428	1	1	1	0	1	0	1	1
CHEBI:15611	0	1	0	0	0	0	0	1
CHEBI:15891	0	1	1	0	0	1	1	1
CHEBI:16000	1	1	1	0	0	0	0	1
CHEBI:16449	0	1	0	0	0	1	0	1
CHEBI:16811	0	1	0	0	0	0	0	1
CHEBI:16865	0	1	1	0	0	0	0	1
CHEBI:16958	0	1	1	0	0	1	0	0
CHEBI:17376	0	1	0	0	0	0	0	1
CHEBI:17822	0	1	1	0	0	0	0	1
CHEBI:18186	1	1	0	0	0	0	0	1
CHEBI:18211	0	1	1	1	0	0	1	1
CHEBI:18237	1	1	0	0	0	0	0	1
CHEBI:18257	0	1	1	0	0	1	1	1
CHEBI:22653	0	1	0	0	0	0	0	1
CHEBI:22660	0	1	0	0	0	0	0	1
CHEBI:24741	0	1	0	0	0	0	0	1
CHEBI:24898	0	1	0	0	0	0	0	1
CHEBI:25017	0	1	1	0	0	1	0	1
CHEBI:25094	0	1	0	0	0	0	0	1
CHEBI:26271	1	1	0	0	0	1	0	1
CHEBI:26986	0	1	0	0	0	0	0	1
CHEBI:27266	0	1	0	1	0	1	0	1
CHEBI:27389	0	1	1	0	0	0	0	1
CHEBI:27570	1	1	0	0	0	0	0	1
CHEBI:27897	1	1	0	1	0	1	0	1
CHEBI:28044	1	1	0	0	0	0	0	1
CHEBI:28300	1	1	0	0	0	0	0	1
CHEBI:28683	0	1	0	0	0	0	1	0
CHEBI:29016	0	1	0	1	0	0	0	1
CHEBI:35621	0	1	0	0	0	0	0	0
CHEBI:37024	0	1	1	0	0	0	0	1
CHEBI:10002	0	0	1	0	0	0	0	0
CHEBI:10022	0	0	1	0	0	0	0	0
CHEBI:10023	0	0	1	0	0	0	0	0
CHEBI:100246	0	0	1	0	0	0	0	0
CHEBI:10072	0	0	1	0	0	1	0	0
CHEBI:10121	0	0	1	0	0	0	0	0
CHEBI:10125	0	0	1	0	0	0	0	0
CHEBI:10136	0	0	1	0	0	0	0	0
CHEBI:1014	0	0	1	0	0	0	0	0
CHEBI:1018	0	0	1	0	0	0	0	0
CHEBI:10534	0	0	1	0	0	0	0	0
CHEBI:10642	0	0	1	0	0	0	0	0
CHEBI:10650	0	0	1	0	0	0	0	0
CHEBI:108588	0	0	1	0	0	0	0	0
CHEBI:111762	0	0	1	0	0	1	0	0
CHEBI:1148	1	0	1	0	0	0	0	0
CHEBI:116314	1	0	1	1	0	0	0	0
CHEBI:1188	0	0	1	0	0	0	0	0
CHEBI:11909	0	0	1	0	0	0	0	0
CHEBI:122149	0	0	1	0	0	0	0	0
CHEBI:1230	0	0	1	0	0	0	0	0
CHEBI:125	0	0	1	0	0	0	0	0
CHEBI:1294	0	0	1	0	0	0	0	0
CHEBI:131421	0	0	1	0	0	0	0	0
CHEBI:131456	0	0	1	0	0	0	0	0
CHEBI:131499	0	0	1	0	0	0	0	0
CHEBI:131659	0	0	1	0	0	0	0	0
CHEBI:131668	0	0	1	0	0	0	0	0
CHEBI:131687	0	0	1	0	0	0	0	0
CHEBI:131688	0	0	1	0	0	0	0	0
CHEBI:131689	0	0	1	0	0	0	0	0
CHEBI:131715	0	0	1	0	0	0	0	0
CHEBI:131738	0	0	1	0	0	0	0	0
CHEBI:131924	1	0	1	0	0	0	0	0
CHEBI:132082	0	0	1	0	0	0	0	0
CHEBI:132335	0	0	1	0	0	0	0	0
CHEBI:132468	0	0	1	0	0	0	0	0
CHEBI:132469	0	0	1	0	0	0	0	0
CHEBI:132487	0	0	1	0	0	0	0	0
CHEBI:132949	0	0	1	0	0	0	0	0
CHEBI:133077	0	0	1	0	0	0	0	0
CHEBI:133083	0	0	1	0	0	0	0	0
CHEBI:133220	0	0	1	0	0	0	0	0
CHEBI:133327	0	0	1	0	0	0	0	0
CHEBI:133456	1	0	1	0	0	0	0	0
CHEBI:133599	0	0	1	0	0	0	0	0
CHEBI:133657	1	0	1	0	0	0	0	0
CHEBI:133720	0	0	1	0	0	0	0	0
CHEBI:133731	0	0	1	0	0	0	0	0
CHEBI:133734	1	0	1	1	0	0	0	0
CHEBI:133875	0	0	1	0	0	0	0	0
CHEBI:13389	0	0	1	0	0	0	0	0
CHEBI:133921	0	0	1	0	0	0	0	0
CHEBI:133926	0	0	1	0	0	0	0	0
CHEBI:134021	0	0	1	0	0	0	0	0
CHEBI:134064	0	0	1	0	0	0	0	0
CHEBI:134074	0	0	1	0	0	0	0	0
CHEBI:134254	0	0	1	0	0	0	0	0
CHEBI:134432	0	0	1	0	0	0	0	0
CHEBI:134433	0	0	1	0	0	0	0	0
CHEBI:134434	0	0	1	0	0	0	0	0
CHEBI:134549	0	0	1	0	0	0	0	0
CHEBI:134603	0	0	1	0	0	0	0	0
CHEBI:134713	0	0	1	0	0	0	0	0
CHEBI:134775	0	0	1	0	0	0	0	0
CHEBI:135161	0	0	1	0	0	0	0	0
CHEBI:135593	0	0	1	0	0	0	0	0
CHEBI:135627	0	0	1	0	0	0	0	0
CHEBI:135651	0	0	1	0	0	0	0	0
CHEBI:135831	0	0	1	0	0	0	0	0
CHEBI:135876	0	0	1	0	0	0	0	0
CHEBI:135920	0	0	1	0	0	0	0	0
CHEBI:135926	0	0	1	0	0	0	0	0
CHEBI:136272	0	0	1	0	0	0	0	0
CHEBI:136279	0	0	1	0	0	0	0	0
CHEBI:136280	0	0	1	0	0	0	0	0
CHEBI:136283	0	0	1	0	0	0	0	0
CHEBI:136287	0	0	1	0	0	0	0	0
CHEBI:136371	0	0	1	0	0	0	0	0
CHEBI:136388	0	0	1	0	0	0	0	0
CHEBI:136615	0	0	1	0	0	0	0	0
CHEBI:136767	0	0	1	0	0	0	0	0
CHEBI:136817	0	0	1	0	0	0	0	0
CHEBI:136924	0	0	1	0	0	0	0	0
CHEBI:136925	0	0	1	0	0	0	0	0
CHEBI:136928	0	0	1	0	0	0	0	0
CHEBI:137056	0	0	1	0	0	0	0	0
CHEBI:137092	0	0	1	0	0	0	0	0
CHEBI:137120	0	0	1	0	0	0	0	0
CHEBI:137126	0	0	1	0	0	0	0	0
CHEBI:137131	0	0	1	0	0	0	0	0
CHEBI:137139	0	0	1	0	0	0	0	0
CHEBI:137144	0	0	1	0	0	0	0	0
CHEBI:137146	0	0	1	0	0	0	0	0
CHEBI:137147	0	0	1	0	0	0	0	0
CHEBI:137157	0	0	1	0	0	0	0	0
CHEBI:137215	0	0	1	0	0	0	0	0
CHEBI:137220	0	0	1	0	0	0	0	0
CHEBI:137229	0	0	1	0	0	0	0	0
CHEBI:137495	0	0	1	0	0	0	0	0
CHEBI:137711	0	0	1	0	0	0	0	0
CHEBI:137715	0	0	1	0	0	0	0	0
CHEBI:137717	0	0	1	0	0	0	0	0
CHEBI:137718	0	0	1	0	0	0	0	0
CHEBI:137753	0	0	1	0	0	0	0	0
CHEBI:137755	0	0	1	0	0	0	0	0
CHEBI:137759	0	0	1	0	0	0	0	0
CHEBI:137761	0	0	1	0	0	0	0	0
CHEBI:137782	0	0	1	0	0	0	0	0
CHEBI:137803	0	0	1	0	0	0	0	0
CHEBI:137806	0	0	1	0	0	0	0	0
CHEBI:137813	0	0	1	0	0	0	0	0
CHEBI:137834	0	0	1	0	0	0	0	0
CHEBI:137839	0	0	1	0	0	0	0	0
CHEBI:137841	0	0	1	0	0	0	0	0
CHEBI:137846	0	0	1	0	0	0	0	0
CHEBI:137855	0	0	1	0	0	0	0	0
CHEBI:137889	0	0	1	0	0	0	0	0
CHEBI:138026	0	0	1	0	0	0	0	0
CHEBI:138216	0	0	1	0	0	0	0	0
CHEBI:138255	0	0	1	0	0	0	0	0
CHEBI:138258	0	0	1	0	0	0	0	0
CHEBI:138304	0	0	1	0	0	0	0	0
CHEBI:138389	0	0	1	0	0	0	0	0
CHEBI:138420	0	0	1	0	0	0	0	0
CHEBI:138421	0	0	1	0	0	0	0	0
CHEBI:138422	0	0	1	0	0	0	0	0
CHEBI:138426	0	0	1	0	0	0	0	0
CHEBI:138495	0	0	1	0	0	0	0	0
CHEBI:138496	0	0	1	0	0	0	0	0
CHEBI:138523	0	0	1	0	0	0	0	0
CHEBI:138535	0	0	1	0	0	0	0	0
CHEBI:138536	0	0	1	0	0	0	0	0
CHEBI:138539	0	0	1	0	0	0	0	0
CHEBI:138541	0	0	1	0	0	0	0	0
CHEBI:138550	0	0	1	0	0	0	0	0
CHEBI:138562	0	0	1	0	0	0	0	0
CHEBI:138571	0	0	1	0	0	0	0	0
CHEBI:138578	0	0	1	0	0	0	0	0
CHEBI:138631	0	0	1	0	0	0	0	0
CHEBI:138721	0	0	1	0	0	0	0	0
CHEBI:138779	0	0	1	0	0	0	0	0
CHEBI:138795	0	0	1	0	0	0	0	0
CHEBI:138822	0	0	1	0	0	0	0	0
CHEBI:138871	0	0	1	0	0	0	0	0
CHEBI:139133	0	0	1	0	0	0	0	0
CHEBI:139485	0	0	1	0	0	0	0	0
CHEBI:140121	0	0	1	0	0	0	0	0
CHEBI:140125	0	0	1	0	0	0	0	0
CHEBI:140132	0	0	1	0	0	0	0	0
CHEBI:140428	0	0	1	0	0	0	0	0
CHEBI:140436	0	0	1	0	0	0	0	0
CHEBI:140438	0	0	1	0	0	0	0	0
CHEBI:140471	0	0	1	0	0	0	0	0
CHEBI:140526	0	0	1	0	0	0	0	0
CHEBI:140628	0	0	1	0	0	0	0	0
CHEBI:140761	0	0	1	0	0	1	0	0
CHEBI:140768	0	0	1	0	0	0	0	0
CHEBI:140769	0	0	1	0	0	0	0	0
CHEBI:140773	0	0	1	0	0	0	0	0
CHEBI:141204	0	0	1	0	0	0	0	0
CHEBI:141494	0	0	1	0	0	0	0	0
CHEBI:141529	0	0	1	0	0	0	0	0
CHEBI:141537	0	0	1	0	0	0	0	0
CHEBI:141538	0	0	1	0	0	0	0	0
CHEBI:142366	0	0	1	0	0	0	0	0
CHEBI:142440	0	0	1	0	0	0	0	0
CHEBI:142447	0	0	1	0	0	0	0	0
CHEBI:142495	0	0	1	0	0	0	0	0
CHEBI:143032	0	0	1	0	0	0	0	0
CHEBI:143034	0	0	1	0	0	0	0	0
CHEBI:143036	0	0	1	0	0	0	0	0
CHEBI:143057	0	0	1	0	0	0	0	0
CHEBI:143269	0	0	1	0	0	0	0	0
CHEBI:143452	0	0	1	0	0	0	0	0
CHEBI:143710	0	0	1	0	0	0	0	0
CHEBI:143713	0	0	1	0	0	0	0	0
CHEBI:143715	0	0	1	0	0	0	0	0
CHEBI:143768	0	0	1	0	0	0	0	0
CHEBI:143821	0	0	1	0	0	0	0	0
CHEBI:143868	0	0	1	0	0	0	0	0
CHEBI:144043	0	0	1	0	0	0	0	0
CHEBI:144238	0	0	1	0	0	0	0	0
CHEBI:144330	0	0	1	0	0	0	0	0
CHEBI:144404	0	0	1	0	0	0	0	0
CHEBI:144923	0	0	1	0	0	0	0	0
CHEBI:145072	0	0	1	0	0	0	0	0
CHEBI:145112	0	0	1	0	0	0	0	0
CHEBI:145194	0	0	1	0	0	0	0	0
CHEBI:145218	0	0	1	0	0	0	0	0
CHEBI:145223	0	0	1	0	0	0	0	0
CHEBI:145270	0	0	1	0	0	0	0	0
CHEBI:145280	0	0	1	0	0	0	0	0
CHEBI:145284	0	0	1	0	0	0	0	0
CHEBI:145285	0	0	1	0	0	0	0	0
CHEBI:145287	0	0	1	0	0	0	0	0
CHEBI:145289	0	0	1	0	0	0	0	0
CHEBI:145290	0	0	1	0	0	0	0	0
CHEBI:145701	0	0	1	0	0	0	0	0
CHEBI:145757	0	0	1	0	0	0	0	0
CHEBI:145779	0	0	1	0	0	0	0	0
CHEBI:145961	0	0	1	0	0	0	0	0
CHEBI:145963	0	0	1	0	0	0	0	0
CHEBI:145966	0	0	1	0	0	0	0	0
CHEBI:146162	0	0	1	0	0	0	0	0
CHEBI:146186	0	0	1	0	0	0	0	0
CHEBI:146758	0	0	1	0	0	0	0	0
CHEBI:149479	0	0	1	0	0	0	0	0
CHEBI:149633	0	0	1	0	0	0	0	0
CHEBI:149774	0	0	1	0	0	0	0	0
CHEBI:15318	0	0	1	0	0	1	0	0
CHEBI:15354	0	0	1	1	0	1	0	0
CHEBI:15389	0	0	1	0	0	0	0	0
CHEBI:15428	1	1	1	0	1	0	1	1
CHEBI:15429	0	0	1	0	0	0	0	0
CHEBI:15432	0	0	1	0	0	0	0	0
CHEBI:15435	0	0	1	0	0	0	0	0
CHEBI:15440	1	0	1	0	0	0	0	0
CHEBI:15551	0	0	1	0	0	1	0	0
CHEBI:15558	0	0	1	0	0	0	0	0
CHEBI:15573	0	0	1	0	0	1	0	0
CHEBI:15574	0	0	1	0	0	0	0	0
CHEBI:15584	1	0	1	0	0	0	0	0
CHEBI:15603	1	0	1	0	1	0	1	0
CHEBI:156087	0	0	1	0	0	0	0	0
CHEBI:156114	0	0	1	0	0	0	0	0
CHEBI:156149	0	0	1	0	0	0	0	0
CHEBI:156154	0	0	1	0	0	0	0	0
CHEBI:156172	0	0	1	0	0	0	0	0
CHEBI:156175	0	0	1	0	0	0	0	0
CHEBI:156183	0	0	1	0	0	0	0	0
CHEBI:156198	0	0	1	0	0	0	0	0
CHEBI:15651	0	0	1	0	0	0	0	0
CHEBI:156543	0	0	1	0	0	0	0	0
CHEBI:15655	0	0	1	0	0	0	0	0
CHEBI:15657	0	0	1	0	0	0	0	0
CHEBI:15673	0	0	1	0	0	0	0	0
CHEBI:15676	0	0	1	0	0	0	0	0
CHEBI:15699	0	0	1	0	0	0	0	0
CHEBI:15702	0	0	1	0	0	0	0	0
CHEBI:15714	0	0	1	0	0	1	0	0
CHEBI:15717	0	0	1	0	0	0	0	0
CHEBI:15741	1	0	1	0	0	0	0	0
CHEBI:15743	0	0	1	0	0	0	0	0
CHEBI:15745	0	0	1	0	0	0	0	0
CHEBI:15746	0	0	1	0	0	0	0	0
CHEBI:15750	0	0	1	0	0	0	0	0
CHEBI:15756	1	0	1	0	0	0	0	0
CHEBI:15760	0	0	1	0	0	0	0	0
CHEBI:157608	0	0	1	0	0	0	0	0
CHEBI:157672	0	0	1	0	0	0	0	0
CHEBI:15773	0	0	1	0	0	0	0	0
CHEBI:157807	0	0	1	0	0	0	0	0
CHEBI:157867	0	0	1	0	0	0	0	0
CHEBI:15793	0	0	1	0	0	0	0	0
CHEBI:15799	0	0	1	0	0	0	0	0
CHEBI:15822	0	0	1	0	0	0	0	0
CHEBI:15824	0	0	1	0	0	1	0	0
CHEBI:15830	0	0	1	0	0	0	0	0
CHEBI:15859	0	0	1	0	0	0	0	0
CHEBI:15862	0	0	1	0	0	0	0	0
CHEBI:15882	0	0	1	0	0	1	0	0
CHEBI:15887	0	0	1	0	0	1	0	0
CHEBI:15891	0	1	1	0	0	1	1	1
CHEBI:15901	0	0	1	0	0	0	0	0
CHEBI:15908	0	0	1	0	0	1	0	0
CHEBI:15939	0	0	1	0	0	0	0	0
CHEBI:15966	0	0	1	0	0	0	0	0
CHEBI:15971	0	0	1	1	1	1	1	0
CHEBI:15978	0	0	1	0	0	0	0	0
CHEBI:16000	1	1	1	0	0	0	0	1
CHEBI:16002	0	0	1	0	0	1	0	0
CHEBI:16015	0	0	1	0	1	1	1	0
CHEBI:1602	0	0	1	0	0	0	0	0
CHEBI:16024	1	0	1	0	1	0	0	0
CHEBI:16027	0	0	1	0	0	1	0	0
CHEBI:16070	1	0	1	0	0	0	0	0
CHEBI:16072	0	0	1	0	0	0	0	0
CHEBI:16096	0	0	1	0	0	0	0	0
CHEBI:16112	0	0	1	0	0	1	0	0
CHEBI:16113	1	0	1	0	0	0	0	0
CHEBI:16118	0	0	1	0	0	0	0	0
CHEBI:16125	1	0	1	0	0	0	0	0
CHEBI:16164	0	0	1	0	0	0	0	0
CHEBI:16179	0	0	1	0	0	0	0	0
CHEBI:16188	0	0	1	0	0	0	0	0
CHEBI:16196	1	0	1	0	0	1	0	0
CHEBI:16199	1	0	1	0	0	0	0	0
CHEBI:16206	0	0	1	0	0	0	0	0
CHEBI:16220	0	0	1	0	0	0	0	0
CHEBI:16255	0	0	1	0	0	0	0	0
CHEBI:16283	0	0	1	0	0	1	1	0
CHEBI:16325	0	0	1	0	0	0	0	0
CHEBI:16343	0	0	1	0	0	0	0	0
CHEBI:16344	0	0	1	0	0	1	0	1
CHEBI:16345	0	0	1	0	0	0	0	0
CHEBI:16347	0	0	1	0	0	1	0	0
CHEBI:16354	0	0	1	0	0	0	0	0
CHEBI:16359	0	0	1	0	0	1	0	0
CHEBI:16393	0	0	1	1	0	1	0	0
CHEBI:16411	0	0	1	1	0	1	0	0
CHEBI:16414	1	0	1	0	1	0	1	0
CHEBI:16443	0	0	1	0	0	1	0	0
CHEBI:16459	0	0	1	0	0	0	0	0
CHEBI:16466	0	0	1	0	0	0	0	0
CHEBI:16467	0	0	1	0	0	1	1	0
CHEBI:165178	0	0	1	0	0	0	0	0
CHEBI:165190	0	0	1	0	0	0	0	0
CHEBI:16525	0	0	1	0	0	1	0	0
CHEBI:165297	0	0	1	0	0	0	0	0
CHEBI:165298	0	0	1	0	0	0	0	0
CHEBI:16530	0	0	1	0	0	0	0	0
CHEBI:165300	0	0	1	0	0	0	0	0
CHEBI:165302	0	0	1	0	0	0	0	0
CHEBI:165303	0	0	1	0	0	0	0	0
CHEBI:165308	0	0	1	0	0	0	0	0
CHEBI:165312	0	0	1	0	0	0	0	0
CHEBI:165325	0	0	1	0	0	0	0	0
CHEBI:16533	0	0	1	0	0	0	0	0
CHEBI:165331	0	0	1	0	0	0	0	0
CHEBI:165343	0	0	1	0	0	0	0	0
CHEBI:165344	0	0	1	0	0	0	0	0
CHEBI:165346	0	0	1	0	0	0	0	0
CHEBI:165347	0	0	1	0	0	0	0	0
CHEBI:165348	0	0	1	0	0	0	0	0
CHEBI:16535	0	0	1	0	0	1	0	0
CHEBI:165351	0	0	1	0	0	0	0	0
CHEBI:165376	0	0	1	0	0	0	0	0
CHEBI:165383	0	0	1	0	0	0	0	0
CHEBI:165385	0	0	1	0	0	0	0	0
CHEBI:165390	0	0	1	0	0	0	0	0
CHEBI:165391	0	0	1	0	0	0	0	0
CHEBI:165408	0	0	1	0	0	0	0	0
CHEBI:165421	0	0	1	0	0	0	0	0
CHEBI:165423	0	0	1	0	0	0	0	0
CHEBI:165424	0	0	1	0	0	0	0	0
CHEBI:165427	0	0	1	0	0	0	0	0
CHEBI:165428	0	0	1	0	0	0	0	0
CHEBI:165429	0	0	1	0	0	0	0	0
CHEBI:165430	0	0	1	0	0	0	0	0
CHEBI:165438	0	0	1	0	0	0	0	0
CHEBI:165451	0	0	1	0	0	0	0	0
CHEBI:165454	0	0	1	0	0	0	0	0
CHEBI:165461	0	0	1	0	0	0	0	0
CHEBI:165463	0	0	1	0	0	0	0	0
CHEBI:165468	0	0	1	0	0	0	0	0
CHEBI:165476	0	0	1	0	0	0	0	0
CHEBI:165478	0	0	1	0	0	0	0	0
CHEBI:165485	0	0	1	0	0	0	0	0
CHEBI:165518	0	0	1	0	0	0	0	0
CHEBI:165523	0	0	1	0	0	0	0	0
CHEBI:165532	0	0	1	0	0	0	0	0
CHEBI:165541	0	0	1	0	0	0	0	0
CHEBI:165544	0	0	1	0	0	0	0	0
CHEBI:165549	0	0	1	0	0	0	0	0
CHEBI:165553	0	0	1	0	0	0	0	0
CHEBI:165556	0	0	1	0	0	0	0	0
CHEBI:165557	0	0	1	0	0	0	0	0
CHEBI:165561	0	0	1	0	0	0	0	0
CHEBI:165568	0	0	1	0	0	0	0	0
CHEBI:165587	0	0	1	0	0	0	0	0
CHEBI:165598	0	0	1	0	0	0	0	0
CHEBI:16562	0	0	1	0	0	0	0	0
CHEBI:16566	0	0	1	1	0	0	0	0
CHEBI:165679	0	0	1	0	0	0	0	0
CHEBI:165729	0	0	1	0	0	0	0	0
CHEBI:165730	0	0	1	0	0	0	0	0
CHEBI:165732	0	0	1	0	0	0	0	0
CHEBI:165734	0	0	1	0	0	0	0	0
CHEBI:165744	0	0	1	0	0	0	0	0
CHEBI:16577	0	0	1	0	0	0	0	0
CHEBI:165781	0	0	1	0	0	0	0	0
CHEBI:165784	0	0	1	0	0	0	0	0
CHEBI:165786	0	0	1	0	0	0	0	0
CHEBI:165797	0	0	1	0	0	0	0	0
CHEBI:165851	0	0	1	0	0	0	0	0
CHEBI:165855	0	0	1	0	0	0	0	0
CHEBI:16586	0	0	1	0	0	0	0	0
CHEBI:165862	0	0	1	0	0	0	0	0
CHEBI:16643	0	0	1	0	0	1	1	0
CHEBI:166518	0	0	1	0	0	1	0	0
CHEBI:166533	0	0	1	0	0	0	0	0
CHEBI:166539	0	0	1	0	0	0	0	0
CHEBI:166589	0	0	1	0	0	0	0	0
CHEBI:166597	0	0	1	0	0	0	0	0
CHEBI:166609	0	0	1	0	0	0	0	0
CHEBI:166610	0	0	1	0	0	0	0	0
CHEBI:166626	0	0	1	0	0	0	0	0
CHEBI:166638	0	0	1	0	0	0	0	0
CHEBI:166653	0	0	1	0	0	0	0	0
CHEBI:166674	0	0	1	0	0	0	0	0
CHEBI:166678	0	0	1	0	0	0	0	0
CHEBI:166697	0	0	1	0	0	0	0	0
CHEBI:166710	0	0	1	0	0	0	0	0
CHEBI:166721	0	0	1	0	0	0	0	0
CHEBI:166724	0	0	1	0	0	0	0	0
CHEBI:166727	0	0	1	0	0	0	0	0
CHEBI:166729	0	0	1	0	0	0	0	0
CHEBI:166742	0	0	1	0	0	0	0	0
CHEBI:166743	0	0	1	0	0	0	0	0
CHEBI:166744	0	0	1	0	0	0	0	0
CHEBI:166746	0	0	1	0	0	0	0	0
CHEBI:166748	0	0	1	0	0	0	0	0
CHEBI:166749	0	0	1	0	0	0	0	0
CHEBI:166758	0	0	1	0	0	0	0	0
CHEBI:166762	0	0	1	0	0	0	0	0
CHEBI:166781	0	0	1	0	0	0	0	0
CHEBI:166783	0	0	1	0	0	0	0	0
CHEBI:166789	0	0	1	0	0	0	0	0
CHEBI:166790	0	0	1	0	0	0	0	0
CHEBI:166795	0	0	1	0	0	0	0	0
CHEBI:166805	0	0	1	0	0	0	0	0
CHEBI:166812	0	0	1	0	0	0	0	0
CHEBI:16704	0	0	1	0	0	1	0	0
CHEBI:16709	0	0	1	0	0	1	0	0
CHEBI:16713	0	0	1	0	0	1	0	0
CHEBI:167144	0	0	1	0	0	0	0	0
CHEBI:16734	0	0	1	0	0	1	0	0
CHEBI:16737	1	0	1	1	1	1	1	0
CHEBI:16750	0	0	1	0	0	0	0	0
CHEBI:16755	0	0	1	0	0	1	0	0
CHEBI:167921	0	0	1	0	0	0	0	0
CHEBI:167932	0	0	1	0	0	0	0	0
CHEBI:16794	0	0	1	0	0	0	0	0
CHEBI:167962	0	0	1	0	0	0	0	0
CHEBI:167986	0	0	1	0	0	0	0	0
CHEBI:167995	0	0	1	0	0	0	0	0
CHEBI:16802	0	0	1	0	0	0	0	0
CHEBI:168068	0	0	1	0	0	0	0	0
CHEBI:168087	0	0	1	0	0	0	0	0
CHEBI:168094	0	0	1	0	0	0	0	0
CHEBI:168101	0	0	1	0	0	0	0	0
CHEBI:168103	0	0	1	0	0	0	0	0
CHEBI:168105	0	0	1	0	0	0	0	0
CHEBI:16813	0	0	1	0	0	0	0	0
CHEBI:168138	0	0	1	0	0	0	0	0
CHEBI:16814	0	0	1	0	0	0	0	0
CHEBI:16818	0	0	1	0	0	0	0	0
CHEBI:168199	0	0	1	0	0	0	0	0
CHEBI:168200	0	0	1	0	0	0	0	0
CHEBI:168213	0	0	1	0	0	0	0	0
CHEBI:168214	0	0	1	0	0	0	0	0
CHEBI:168223	0	0	1	0	0	0	0	0
CHEBI:168256	0	0	1	0	0	0	0	0
CHEBI:168275	0	0	1	0	0	0	0	0
CHEBI:16828	0	0	1	0	0	1	1	0
CHEBI:168280	0	0	1	0	0	0	0	0
CHEBI:16830	0	0	1	0	0	0	0	0
CHEBI:168323	0	0	1	0	0	0	0	0
CHEBI:168336	0	0	1	0	0	0	0	0
CHEBI:168338	0	0	1	0	0	0	0	0
CHEBI:168343	0	0	1	0	0	0	0	0
CHEBI:168411	0	0	1	0	0	0	0	0
CHEBI:168416	0	0	1	0	0	0	0	0
CHEBI:168456	0	0	1	0	0	0	0	0
CHEBI:168487	0	0	1	0	0	0	0	0
CHEBI:168488	0	0	1	0	0	0	0	0
CHEBI:168491	0	0	1	0	0	0	0	0
CHEBI:168494	0	0	1	0	0	0	0	0
CHEBI:168505	0	0	1	0	0	0	0	0
CHEBI:168540	0	0	1	0	0	0	0	0
CHEBI:168550	0	0	1	0	0	0	0	0
CHEBI:168554	0	0	1	0	0	0	0	0
CHEBI:16856	0	0	1	0	0	0	0	0
CHEBI:16857	1	0	1	0	0	1	1	0
CHEBI:168574	0	0	1	0	0	0	0	0
CHEBI:168588	0	0	1	0	0	0	0	0
CHEBI:168601	0	0	1	0	0	0	0	0
CHEBI:168611	0	0	1	0	0	0	0	0
CHEBI:168647	0	0	1	0	0	0	0	0
CHEBI:16865	0	1	1	0	0	0	0	1
CHEBI:168669	0	0	1	0	0	0	0	0
CHEBI:168703	0	0	1	0	0	0	0	0
CHEBI:168720	0	0	1	0	0	0	0	0
CHEBI:168723	0	0	1	0	0	0	0	0
CHEBI:168724	0	0	1	0	0	0	0	0
CHEBI:168733	0	0	1	0	0	0	0	0
CHEBI:168784	0	0	1	0	0	0	0	0
CHEBI:168789	0	0	1	0	0	0	0	0
CHEBI:168813	0	0	1	0	0	0	0	0
CHEBI:168842	0	0	1	0	0	0	0	0
CHEBI:16885	0	0	1	0	0	0	0	0
CHEBI:168867	0	0	1	0	0	0	0	0
CHEBI:168927	0	0	1	0	0	0	0	0
CHEBI:168933	0	0	1	0	0	0	0	0
CHEBI:168938	0	0	1	0	0	0	0	0
CHEBI:168957	0	0	1	0	0	0	0	0
CHEBI:168964	0	0	1	0	0	0	0	0
CHEBI:168972	0	0	1	0	0	0	0	0
CHEBI:169010	0	0	1	0	0	0	0	0
CHEBI:169017	0	0	1	0	0	0	0	0
CHEBI:169025	0	0	1	0	0	0	0	0
CHEBI:169034	0	0	1	0	0	0	0	0
CHEBI:169045	0	0	1	0	0	0	0	0
CHEBI:169052	0	0	1	0	0	0	0	0
CHEBI:169067	0	0	1	0	0	0	0	0
CHEBI:169069	0	0	1	0	0	0	0	0
CHEBI:169082	0	0	1	0	0	0	0	0
CHEBI:169086	0	0	1	0	0	0	0	0
CHEBI:169087	0	0	1	0	0	0	0	0
CHEBI:169089	0	0	1	0	0	0	0	0
CHEBI:169096	0	0	1	0	0	0	0	0
CHEBI:16914	0	0	1	0	0	1	0	0
CHEBI:169181	0	0	1	0	0	0	0	0
CHEBI:169192	0	0	1	0	0	0	0	0
CHEBI:169193	0	0	1	0	0	0	0	0
CHEBI:169222	0	0	1	0	0	0	0	0
CHEBI:169231	0	0	1	0	0	0	0	0
CHEBI:169252	0	0	1	0	0	0	0	0
CHEBI:169256	0	0	1	0	0	0	0	0
CHEBI:16927	0	0	1	0	0	1	0	0
CHEBI:169283	0	0	1	0	0	0	0	0
CHEBI:169298	0	0	1	0	0	0	0	0
CHEBI:169310	0	0	1	0	0	0	0	0
CHEBI:16933	0	0	1	0	0	0	0	0
CHEBI:169363	0	0	1	0	0	0	0	0
CHEBI:169365	0	0	1	0	0	0	0	0
CHEBI:169374	0	0	1	0	0	0	0	0
CHEBI:169387	0	0	1	0	0	0	0	0
CHEBI:169397	0	0	1	0	0	0	0	0
CHEBI:169400	0	0	1	0	0	0	0	0
CHEBI:169442	0	0	1	0	0	0	0	0
CHEBI:169469	0	0	1	0	0	0	0	0
CHEBI:169474	0	0	1	0	0	0	0	0
CHEBI:169496	0	0	1	0	0	0	0	0
CHEBI:169554	0	0	1	0	0	0	0	0
CHEBI:16958	0	1	1	0	0	1	0	0
CHEBI:169633	0	0	1	0	0	0	0	0
CHEBI:16964	0	0	1	0	0	0	0	0
CHEBI:169640	0	0	1	0	0	0	0	0
CHEBI:169658	0	0	1	0	0	0	0	0
CHEBI:169668	0	0	1	0	0	0	0	0
CHEBI:169680	0	0	1	0	0	0	0	0
CHEBI:169685	0	0	1	0	0	0	0	0
CHEBI:169689	0	0	1	0	0	0	0	0
CHEBI:169695	0	0	1	0	0	0	0	0
CHEBI:16971	0	0	1	0	0	0	0	0
CHEBI:169712	0	0	1	0	0	0	0	0
CHEBI:169731	0	0	1	0	0	0	0	0
CHEBI:169733	0	0	1	0	0	0	0	0
CHEBI:169754	0	0	1	0	0	0	0	0
CHEBI:169758	0	0	1	0	0	0	0	0
CHEBI:16977	1	0	1	0	1	0	1	0
CHEBI:169779	0	0	1	0	0	0	0	0
CHEBI:16978	0	0	1	0	0	0	0	0
CHEBI:169791	0	0	1	0	0	0	0	0
CHEBI:169795	0	0	1	0	0	0	0	0
CHEBI:169801	0	0	1	0	0	0	0	0
CHEBI:169824	0	0	1	0	0	0	0	0
CHEBI:169837	0	0	1	0	0	0	0	0
CHEBI:16988	0	0	1	0	0	0	0	0
CHEBI:169888	0	0	1	0	0	0	0	0
CHEBI:16990	0	0	1	1	0	1	0	0
CHEBI:169973	0	0	1	0	0	0	0	0
CHEBI:170096	0	0	1	0	0	0	0	0
CHEBI:17012	0	0	1	0	0	0	0	0
CHEBI:170131	0	0	1	0	0	0	0	0
CHEBI:170132	0	0	1	0	0	0	0	0
CHEBI:17015	0	0	1	0	0	0	0	0
CHEBI:170207	0	0	1	0	0	0	0	0
CHEBI:17023	0	0	1	0	0	0	0	0
CHEBI:170328	0	0	1	0	0	0	0	0
CHEBI:170442	0	0	1	0	0	0	0	0
CHEBI:17050	0	0	1	0	0	0	0	0
CHEBI:17053	0	0	1	0	0	1	0	0
CHEBI:17057	0	0	1	0	0	0	0	0
CHEBI:170614	0	0	1	0	0	0	0	0
CHEBI:17066	0	0	1	0	0	0	0	0
CHEBI:170682	0	0	1	0	0	0	0	0
CHEBI:17072	0	0	1	0	0	0	0	0
CHEBI:17083	0	0	1	0	0	0	0	0
CHEBI:170867	0	0	1	0	0	0	0	0
CHEBI:17097	1	0	1	0	0	0	0	0
CHEBI:17108	0	0	1	0	0	0	0	0
CHEBI:17113	1	0	1	0	0	0	0	0
CHEBI:17115	1	0	1	0	0	0	1	0
CHEBI:171351	0	0	1	0	0	0	0	0
CHEBI:171357	0	0	1	0	0	0	0	0
CHEBI:17140	0	0	1	0	0	0	0	0
CHEBI:17148	0	0	1	0	0	0	0	0
CHEBI:17150	0	0	1	0	0	0	0	0
CHEBI:17154	0	0	1	0	0	1	0	0
CHEBI:171674	0	0	1	0	0	0	0	0
CHEBI:171676	0	0	1	0	0	0	0	0
CHEBI:171683	0	0	1	0	0	0	0	0
CHEBI:17169	0	0	1	0	0	0	0	0
CHEBI:171708	0	0	1	0	0	0	0	0
CHEBI:17172	0	0	1	0	0	0	0	0
CHEBI:171723	0	0	1	0	0	0	0	0
CHEBI:17183	0	0	1	0	0	0	0	0
CHEBI:171870	0	0	1	0	0	0	0	0
CHEBI:171894	0	0	1	0	0	0	0	0
CHEBI:17191	1	0	1	0	1	1	1	0
CHEBI:171929	0	0	1	0	0	0	0	0
CHEBI:171948	0	0	1	0	0	0	0	0
CHEBI:171950	0	0	1	0	0	0	0	0
CHEBI:171957	0	0	1	0	0	0	0	0
CHEBI:171959	0	0	1	0	0	0	0	0
CHEBI:17196	0	0	1	0	0	0	1	0
CHEBI:17200	0	0	1	0	0	0	0	0
CHEBI:172006	0	0	1	0	0	0	0	0
CHEBI:172008	0	0	1	0	0	0	0	0
CHEBI:17202	0	0	1	0	0	0	0	0
CHEBI:17203	1	0	1	1	0	1	1	0
CHEBI:172080	0	0	1	0	0	0	0	0
CHEBI:172091	0	0	1	0	0	0	0	0
CHEBI:17211	0	0	1	0	0	1	0	0
CHEBI:172114	0	0	1	0	0	0	0	0
CHEBI:172124	0	0	1	0	0	0	0	0
CHEBI:172127	0	0	1	0	0	0	0	0
CHEBI:172134	0	0	1	0	0	0	0	0
CHEBI:172143	0	0	1	0	0	0	0	0
CHEBI:17231	1	0	1	0	0	0	0	0
CHEBI:17234	0	0	1	0	0	0	0	0
CHEBI:172417	0	0	1	0	0	0	0	0
CHEBI:17242	0	0	1	0	0	0	0	0
CHEBI:172422	0	0	1	0	0	0	0	0
CHEBI:172446	0	0	1	0	0	0	0	0
CHEBI:172453	0	0	1	0	0	0	0	0
CHEBI:172467	0	0	1	0	0	0	0	0
CHEBI:172481	0	0	1	0	0	0	0	0
CHEBI:172511	0	0	1	0	0	0	0	0
CHEBI:172516	0	0	1	0	0	0	0	0
CHEBI:172528	0	0	1	0	0	0	0	0
CHEBI:172546	0	0	1	0	0	0	0	0
CHEBI:172563	0	0	1	0	0	0	0	0
CHEBI:172602	0	0	1	0	0	0	0	0
CHEBI:172612	0	0	1	0	0	0	0	0
CHEBI:172625	0	0	1	0	0	0	0	0
CHEBI:172635	0	0	1	0	0	0	0	0
CHEBI:172640	0	0	1	0	0	0	0	0
CHEBI:17268	0	0	1	0	0	0	0	0
CHEBI:172680	0	0	1	0	0	0	0	0
CHEBI:172708	0	0	1	0	0	0	0	0
CHEBI:172712	0	0	1	0	0	0	0	0
CHEBI:172717	0	0	1	0	0	0	0	0
CHEBI:172745	0	0	1	0	0	0	0	0
CHEBI:172748	0	0	1	0	0	0	0	0
CHEBI:172752	0	0	1	0	0	0	0	0
CHEBI:172754	0	0	1	0	0	0	0	0
CHEBI:172756	0	0	1	0	0	0	0	0
CHEBI:172766	0	0	1	0	0	0	0	0
CHEBI:172771	0	0	1	0	0	0	0	0
CHEBI:172784	0	0	1	0	0	0	0	0
CHEBI:172808	0	0	1	0	0	0	0	0
CHEBI:17295	0	0	1	0	1	1	1	0
CHEBI:17296	0	0	1	0	0	0	0	0
CHEBI:172977	0	0	1	0	0	0	0	0
CHEBI:17302	0	0	1	0	0	0	0	0
CHEBI:173050	0	0	1	0	0	0	0	0
CHEBI:17306	0	0	1	0	0	1	0	0
CHEBI:173146	0	0	1	0	0	0	0	0
CHEBI:173157	0	0	1	0	0	0	0	0
CHEBI:173165	0	0	1	0	0	0	0	0
CHEBI:173175	0	0	1	0	0	0	0	0
CHEBI:173181	0	0	1	0	0	0	0	0
CHEBI:173193	0	0	1	0	0	0	0	0
CHEBI:173194	0	0	1	0	0	0	0	0
CHEBI:173195	0	0	1	0	0	0	0	0
CHEBI:173196	0	0	1	0	0	0	0	0
CHEBI:173203	0	0	1	0	0	0	0	0
CHEBI:173218	0	0	1	0	0	0	0	0
CHEBI:173236	0	0	1	0	0	0	0	0
CHEBI:17327	0	0	1	0	0	0	0	0
CHEBI:173466	0	0	1	0	0	0	0	0
CHEBI:17351	0	0	1	0	0	1	0	0
CHEBI:173570	0	0	1	0	0	0	0	0
CHEBI:17358	0	0	1	0	0	0	0	0
CHEBI:17361	0	0	1	0	0	1	0	0
CHEBI:17362	0	0	1	0	0	1	0	0
CHEBI:17368	1	0	1	0	0	1	0	0
CHEBI:173725	0	0	1	0	0	0	0	0
CHEBI:173764	0	0	1	0	0	0	0	0
CHEBI:173790	0	0	1	0	0	0	0	0
CHEBI:173798	0	0	1	0	0	0	0	0
CHEBI:17385	0	0	1	0	0	1	0	0
CHEBI:173892	0	0	1	0	0	0	0	0
CHEBI:173922	0	0	1	0	0	0	0	0
CHEBI:173933	0	0	1	0	0	0	0	0
CHEBI:173948	0	0	1	0	0	0	0	0
CHEBI:17395	0	0	1	0	0	0	0	0
CHEBI:17397	0	0	1	0	0	1	0	0
CHEBI:174030	0	0	1	0	0	0	0	0
CHEBI:174112	0	0	1	0	0	0	0	0
CHEBI:174150	0	0	1	0	0	0	0	0
CHEBI:17419	0	0	1	0	0	0	0	0
CHEBI:174262	0	0	1	0	0	0	0	0
CHEBI:174318	0	0	1	0	0	0	0	0
CHEBI:174319	0	0	1	0	0	0	0	0
CHEBI:174367	0	0	1	0	0	0	0	0
CHEBI:174368	0	0	1	0	0	0	0	0
CHEBI:174371	0	0	1	0	0	0	0	0
CHEBI:174398	0	0	1	0	0	0	0	0
CHEBI:174554	0	0	1	0	0	0	0	0
CHEBI:174563	0	0	1	0	0	0	0	0
CHEBI:174564	0	0	1	0	0	0	0	0
CHEBI:174634	0	0	1	0	0	0	0	0
CHEBI:174692	0	0	1	0	0	0	0	0
CHEBI:174709	0	0	1	0	0	0	0	0
CHEBI:17475	1	0	1	0	0	0	0	0
CHEBI:174771	0	0	1	0	0	0	0	0
CHEBI:174806	0	0	1	0	0	0	0	0
CHEBI:17482	0	0	1	0	0	0	0	0
CHEBI:174832	0	0	1	0	0	0	0	0
CHEBI:17490	1	0	1	1	0	0	0	0
CHEBI:174914	0	0	1	0	0	0	0	0
CHEBI:174926	0	0	1	0	0	0	0	0
CHEBI:17497	0	0	1	0	0	0	0	0
CHEBI:175005	0	0	1	0	0	0	0	0
CHEBI:17505	0	0	1	0	0	0	0	0
CHEBI:175092	0	0	1	0	0	0	0	0
CHEBI:175126	0	0	1	0	0	0	0	0
CHEBI:175147	0	0	1	0	0	0	0	0
CHEBI:17521	0	0	1	0	0	1	0	0
CHEBI:175315	0	0	1	0	0	0	0	0
CHEBI:175425	0	0	1	0	0	0	0	0
CHEBI:175452	0	0	1	0	0	0	0	0
CHEBI:175492	0	0	1	0	0	0	0	0
CHEBI:175531	0	0	1	0	0	0	0	0
CHEBI:175585	0	0	1	0	0	0	0	0
CHEBI:17561	0	0	1	0	0	0	0	0
CHEBI:175616	0	0	1	0	0	0	0	0
CHEBI:175648	0	0	1	0	0	0	0	0
CHEBI:17568	0	0	1	0	0	1	0	0
CHEBI:175683	0	0	1	0	0	0	0	0
CHEBI:17574	0	0	1	0	0	0	0	0
CHEBI:175769	0	0	1	0	0	0	0	0
CHEBI:175778	0	0	1	0	0	0	0	0
CHEBI:17594	0	0	1	0	0	0	0	0
CHEBI:17596	0	0	1	0	0	1	0	0
CHEBI:17597	1	0	1	0	0	1	0	0
CHEBI:175975	0	0	1	0	0	0	0	0
CHEBI:17600	0	0	1	0	0	0	0	0
CHEBI:176009	0	0	1	0	0	0	0	0
CHEBI:176015	0	0	1	0	0	0	0	0
CHEBI:17602	0	0	1	0	0	0	0	0
CHEBI:176053	0	0	1	0	0	0	0	0
CHEBI:176068	0	0	1	0	0	0	0	0
CHEBI:176096	0	0	1	0	0	0	0	0
CHEBI:176155	0	0	1	0	0	0	0	0
CHEBI:176229	0	0	1	0	0	0	0	0
CHEBI:176249	0	0	1	0	0	0	0	0
CHEBI:176250	0	0	1	0	0	0	0	0
CHEBI:17626	0	0	1	0	0	0	0	0
CHEBI:176272	0	0	1	0	0	0	0	0
CHEBI:176273	0	0	1	0	0	0	0	0
CHEBI:176287	0	0	1	0	0	0	0	0
CHEBI:176327	0	0	1	0	0	0	0	0
CHEBI:17634	1	0	1	0	1	0	0	0
CHEBI:176364	0	0	1	0	0	0	0	0
CHEBI:176366	0	0	1	0	0	0	0	0
CHEBI:17639	0	0	1	0	0	0	0	0
CHEBI:176391	0	0	1	0	0	0	0	0
CHEBI:176393	0	0	1	0	0	0	0	0
CHEBI:176402	0	0	1	0	0	0	0	0
CHEBI:176406	0	0	1	0	0	0	0	0
CHEBI:176415	0	0	1	0	0	0	0	0
CHEBI:176472	0	0	1	0	0	0	0	0
CHEBI:176486	0	0	1	0	0	0	0	0
CHEBI:17650	0	0	1	1	0	1	0	0
CHEBI:17671	0	0	1	0	0	0	0	0
CHEBI:17672	0	0	1	0	0	0	0	0
CHEBI:176744	0	0	1	0	0	0	0	0
CHEBI:176771	0	0	1	0	0	0	0	0
CHEBI:17678	0	0	1	0	0	0	0	0
CHEBI:176859	0	0	1	0	0	0	0	0
CHEBI:176867	0	0	1	0	0	0	0	0
CHEBI:17687	0	0	1	1	0	1	0	0
CHEBI:17697	0	0	1	0	0	1	0	0
CHEBI:176988	1	0	1	0	0	0	0	0
CHEBI:177017	0	0	1	0	0	0	0	0
CHEBI:177032	0	0	1	0	0	0	0	0
CHEBI:17709	0	0	1	0	0	0	0	0
CHEBI:177097	0	0	1	0	0	0	0	0
CHEBI:177102	0	0	1	0	0	0	0	0
CHEBI:177103	0	0	1	0	0	0	0	0
CHEBI:177111	0	0	1	0	0	0	0	0
CHEBI:177114	0	0	1	0	0	0	0	0
CHEBI:17713	0	0	1	0	0	0	0	0
CHEBI:177249	0	0	1	0	0	0	0	0
CHEBI:17725	0	0	1	0	0	0	0	0
CHEBI:177285	0	0	1	0	0	0	0	0
CHEBI:177388	0	0	1	0	0	0	0	0
CHEBI:177407	0	0	1	0	0	0	0	0
CHEBI:177437	0	0	1	0	0	0	0	0
CHEBI:17748	0	0	1	0	0	0	0	0
CHEBI:17750	0	0	1	0	0	1	0	0
CHEBI:17754	1	0	1	0	0	0	0	0
CHEBI:177548	0	0	1	0	0	0	0	0
CHEBI:17764	0	0	1	0	0	0	0	0
CHEBI:17768	0	0	1	0	0	0	0	0
CHEBI:177741	0	0	1	0	0	0	0	0
CHEBI:177796	0	0	1	0	0	0	0	0
CHEBI:177925	0	0	1	0	0	0	0	0
CHEBI:177928	0	0	1	0	0	0	0	0
CHEBI:177929	0	0	1	0	0	0	0	0
CHEBI:177931	0	0	1	0	0	0	0	0
CHEBI:177935	0	0	1	0	0	0	0	0
CHEBI:177939	0	0	1	0	0	0	0	0
CHEBI:177941	0	0	1	0	0	0	0	0
CHEBI:177944	0	0	1	0	0	0	0	0
CHEBI:17802	0	0	1	0	0	1	0	0
CHEBI:178115	0	0	1	0	0	0	0	0
CHEBI:17822	0	1	1	0	0	0	0	1
CHEBI:178223	0	0	1	0	0	0	0	0
CHEBI:178225	0	0	1	0	0	0	0	0
CHEBI:17823	0	0	1	0	0	0	0	0
CHEBI:17825	0	0	1	0	0	0	0	0
CHEBI:178407	0	0	1	0	0	0	0	0
CHEBI:178408	0	0	1	0	0	0	0	0
CHEBI:178409	0	0	1	0	0	0	0	0
CHEBI:178412	0	0	1	0	0	0	0	0
CHEBI:17847	0	0	1	0	0	0	0	0
CHEBI:178471	0	0	1	0	0	0	0	0
CHEBI:17859	0	0	1	0	0	0	0	0
CHEBI:178680	0	0	1	0	0	0	0	0
CHEBI:178685	0	0	1	0	0	0	0	0
CHEBI:178711	0	0	1	0	0	0	0	0
CHEBI:178751	0	0	1	0	0	0	0	0
CHEBI:17884	0	0	1	1	0	1	0	0
CHEBI:17890	0	0	1	0	0	1	0	0
CHEBI:17895	0	0	1	0	1	1	1	0
CHEBI:17899	0	0	1	0	0	0	0	0
CHEBI:17903	0	0	1	0	0	0	0	0
CHEBI:179050	0	0	1	0	0	0	0	0
CHEBI:179053	0	0	1	0	0	0	0	0
CHEBI:179060	0	0	1	0	0	0	0	0
CHEBI:179061	0	0	1	0	0	0	0	0
CHEBI:179094	0	0	1	0	0	0	0	0
CHEBI:179144	0	0	1	0	0	0	0	0
CHEBI:179154	0	0	1	0	0	0	0	0
CHEBI:179165	0	0	1	0	0	0	0	0
CHEBI:179167	0	0	1	0	0	0	0	0
CHEBI:179170	0	0	1	0	0	0	0	0
CHEBI:179181	0	0	1	0	0	0	0	0
CHEBI:17925	0	0	1	0	0	0	0	0
CHEBI:179284	0	0	1	0	0	0	0	0
CHEBI:17929	0	0	1	1	0	0	0	0
CHEBI:179310	0	0	1	0	0	0	0	0
CHEBI:17933	0	0	1	0	0	0	0	0
CHEBI:17934	0	0	1	0	0	0	0	0
CHEBI:179369	0	0	1	0	0	0	0	0
CHEBI:179454	0	0	1	0	0	0	0	0
CHEBI:179455	0	0	1	0	0	0	0	0
CHEBI:179596	0	0	1	0	0	0	0	0
CHEBI:179638	0	0	1	0	0	0	0	0
CHEBI:17964	0	0	1	0	0	1	0	0
CHEBI:179640	0	0	1	0	0	0	0	0
CHEBI:179666	0	0	1	0	0	0	0	0
CHEBI:179730	0	0	1	0	0	0	0	0
CHEBI:179831	0	0	1	0	0	0	0	0
CHEBI:179837	0	0	1	0	0	0	0	0
CHEBI:179873	0	0	1	0	0	0	0	0
CHEBI:179895	0	0	1	0	0	0	0	0
CHEBI:17992	0	0	1	0	0	0	0	0
CHEBI:179967	0	0	1	0	0	0	0	0
CHEBI:179968	0	0	1	0	0	0	0	0
CHEBI:179971	0	0	1	0	0	0	0	0
CHEBI:180030	0	0	1	0	0	0	0	0
CHEBI:180036	0	0	1	0	0	0	0	0
CHEBI:18012	1	0	1	0	0	0	0	0
CHEBI:180165	0	0	1	0	0	0	0	0
CHEBI:18019	0	0	1	0	0	1	1	0
CHEBI:180239	0	0	1	0	0	0	0	0
CHEBI:180251	0	0	1	0	0	0	0	0
CHEBI:180274	0	0	1	0	0	0	0	0
CHEBI:180319	0	0	1	0	0	0	0	0
CHEBI:180335	0	0	1	0	0	0	0	0
CHEBI:180362	0	0	1	0	0	0	0	0
CHEBI:180363	0	0	1	0	0	0	0	0
CHEBI:180369	0	0	1	0	0	0	0	0
CHEBI:180370	0	0	1	0	0	0	0	0
CHEBI:180383	0	0	1	0	0	0	0	0
CHEBI:180384	0	0	1	0	0	0	0	0
CHEBI:180481	0	0	1	0	0	0	0	0
CHEBI:18050	1	0	1	0	1	1	1	0
CHEBI:18053	0	0	1	0	0	0	0	0
CHEBI:180548	0	0	1	0	0	0	0	0
CHEBI:180632	0	0	1	0	0	0	0	0
CHEBI:180642	0	0	1	0	0	0	0	0
CHEBI:180720	0	0	1	0	0	0	0	0
CHEBI:180734	0	0	1	0	0	0	0	0
CHEBI:180760	0	0	1	0	0	0	0	0
CHEBI:180782	0	0	1	0	0	0	0	0
CHEBI:180785	0	0	1	0	0	0	0	0
CHEBI:180788	0	0	1	0	0	0	0	0
CHEBI:180799	0	0	1	0	0	0	0	0
CHEBI:180822	0	0	1	0	0	0	0	0
CHEBI:180844	0	0	1	0	0	0	0	0
CHEBI:18088	0	0	1	0	0	0	0	0
CHEBI:18101	1	0	1	0	0	1	0	0
CHEBI:18102	0	0	1	0	0	0	1	0
CHEBI:18103	0	0	1	0	0	0	0	0
CHEBI:18107	0	0	1	0	0	0	0	0
CHEBI:181118	0	0	1	0	0	0	0	0
CHEBI:181141	0	0	1	0	0	0	0	0
CHEBI:181159	0	0	1	0	0	0	0	0
CHEBI:181178	0	0	1	0	0	0	0	0
CHEBI:18132	0	0	1	0	0	1	0	0
CHEBI:18134	0	0	1	0	0	0	0	0
CHEBI:18157	0	0	1	0	0	0	0	0
CHEBI:181581	0	0	1	0	0	0	0	0
CHEBI:181620	0	0	1	0	0	0	0	0
CHEBI:181667	0	0	1	0	0	0	0	0
CHEBI:181801	0	0	1	0	0	0	0	0
CHEBI:18183	1	0	1	1	0	1	0	1
CHEBI:18185	0	0	1	0	0	0	0	0
CHEBI:181895	0	0	1	0	0	0	0	0
CHEBI:181902	0	0	1	0	0	0	0	0
CHEBI:18204	0	0	1	0	0	0	0	0
CHEBI:18211	0	1	1	1	0	0	1	1
CHEBI:182153	0	0	1	0	0	0	0	0
CHEBI:18229	0	0	1	0	0	0	0	0
CHEBI:18240	0	0	1	0	0	0	0	0
CHEBI:18252	0	0	1	0	0	0	0	0
CHEBI:182523	0	0	1	0	0	0	0	0
CHEBI:18257	0	1	1	0	0	1	1	1
CHEBI:182575	0	0	1	0	0	0	0	0
CHEBI:18258	0	0	1	0	0	0	0	0
CHEBI:18261	0	0	1	0	0	0	0	0
CHEBI:18283	0	0	1	0	0	0	0	0
CHEBI:18287	0	0	1	0	0	0	0	0
CHEBI:182984	0	0	1	0	0	0	0	0
CHEBI:183044	0	0	1	0	0	0	0	0
CHEBI:183046	0	0	1	0	0	0	0	0
CHEBI:183125	0	0	1	0	0	0	0	0
CHEBI:183133	0	0	1	0	0	0	0	0
CHEBI:183157	0	0	1	0	0	0	0	0
CHEBI:183189	0	0	1	0	0	0	0	0
CHEBI:18323	0	0	1	0	0	0	0	0
CHEBI:183239	0	0	1	0	0	0	0	0
CHEBI:183299	1	0	1	0	0	0	0	0
CHEBI:183300	1	0	1	0	0	0	0	0
CHEBI:18335	0	0	1	0	0	1	0	0
CHEBI:18344	0	0	1	0	0	1	0	0
CHEBI:183537	0	0	1	0	0	0	0	0
CHEBI:183542	0	0	1	0	0	0	0	0
CHEBI:183551	0	0	1	0	0	0	0	0
CHEBI:183555	0	0	1	0	0	0	0	0
CHEBI:183563	0	0	1	0	0	0	0	0
CHEBI:183577	0	0	1	0	0	0	0	0
CHEBI:183591	0	0	1	0	0	0	0	0
CHEBI:183598	0	0	1	0	0	0	0	0
CHEBI:183606	0	0	1	0	0	0	0	0
CHEBI:183617	0	0	1	0	0	0	0	0
CHEBI:183620	0	0	1	0	0	0	0	0
CHEBI:183627	0	0	1	0	0	0	0	0
CHEBI:183639	0	0	1	0	0	0	0	0
CHEBI:18384	0	0	1	0	0	0	0	0
CHEBI:183890	0	0	1	0	0	0	0	0
CHEBI:183891	0	0	1	0	0	0	0	0
CHEBI:183901	0	0	1	0	0	0	0	0
CHEBI:18402	0	0	1	0	0	0	0	0
CHEBI:18403	0	0	1	0	0	0	0	0
CHEBI:184064	0	0	1	0	0	0	0	0
CHEBI:184128	0	0	1	0	0	0	0	0
CHEBI:184130	0	0	1	0	0	0	0	0
CHEBI:184134	0	0	1	0	0	0	0	0
CHEBI:184147	0	0	1	0	0	0	0	0
CHEBI:184156	0	0	1	0	0	0	0	0
CHEBI:184166	0	0	1	0	0	0	0	0
CHEBI:184189	0	0	1	0	0	0	0	0
CHEBI:184191	0	0	1	0	0	0	0	0
CHEBI:184206	0	0	1	0	0	0	0	0
CHEBI:184225	0	0	1	0	0	0	0	0
CHEBI:184229	0	0	1	0	0	0	0	0
CHEBI:184241	0	0	1	0	0	0	0	0
CHEBI:184242	0	0	1	0	0	0	0	0
CHEBI:184250	0	0	1	0	0	0	0	0
CHEBI:184254	0	0	1	0	0	0	0	0
CHEBI:184257	0	0	1	0	0	0	0	0
CHEBI:184271	0	0	1	0	0	0	0	0
CHEBI:184397	0	0	1	0	0	0	0	0
CHEBI:184466	0	0	1	0	0	0	0	0
CHEBI:184528	0	0	1	0	0	0	0	0
CHEBI:184582	0	0	1	0	0	0	0	0
CHEBI:184584	0	0	1	0	0	0	0	0
CHEBI:184596	0	0	1	0	0	0	0	0
CHEBI:184676	0	0	1	0	0	0	0	0
CHEBI:184690	0	0	1	0	0	0	0	0
CHEBI:18472	0	0	1	0	0	0	0	0
CHEBI:184736	0	0	1	0	0	0	0	0
CHEBI:184763	0	0	1	0	0	0	0	0
CHEBI:184783	0	0	1	0	0	0	0	0
CHEBI:184786	0	0	1	0	0	0	0	0
CHEBI:18481	0	0	1	0	0	0	0	0
CHEBI:184824	0	0	1	0	0	0	0	0
CHEBI:184895	0	0	1	0	0	0	0	0
CHEBI:184901	0	0	1	0	0	0	0	0
CHEBI:184926	0	0	1	0	0	0	0	0
CHEBI:184940	0	0	1	0	0	0	0	0
CHEBI:185042	0	0	1	0	0	0	0	0
CHEBI:185107	0	0	1	0	0	0	0	0
CHEBI:185164	0	0	1	0	0	0	0	0
CHEBI:185172	0	0	1	0	0	0	0	0
CHEBI:185217	0	0	1	0	0	0	0	0
CHEBI:185227	0	0	1	0	0	0	0	0
CHEBI:185230	0	0	1	0	0	0	0	0
CHEBI:185250	0	0	1	0	0	0	0	0
CHEBI:185277	0	0	1	0	0	0	0	0
CHEBI:185287	0	0	1	0	0	0	0	0
CHEBI:185315	0	0	1	0	0	0	0	0
CHEBI:185317	0	0	1	0	0	0	0	0
CHEBI:185338	0	0	1	0	0	0	0	0
CHEBI:185358	0	0	1	0	0	0	0	0
CHEBI:185405	0	0	1	0	0	0	0	0
CHEBI:185478	0	0	1	0	0	0	0	0
CHEBI:185502	0	0	1	0	0	0	0	0
CHEBI:185506	0	0	1	0	0	0	0	0
CHEBI:185508	0	0	1	0	0	0	0	0
CHEBI:185526	0	0	1	0	0	0	0	0
CHEBI:185538	0	0	1	0	0	0	0	0
CHEBI:185591	0	0	1	0	0	0	0	0
CHEBI:185610	0	0	1	0	0	0	0	0
CHEBI:185618	0	0	1	0	0	0	0	0
CHEBI:185627	0	0	1	0	0	0	0	0
CHEBI:185653	0	0	1	0	0	0	0	0
CHEBI:185685	0	0	1	0	0	0	0	0
CHEBI:185687	0	0	1	0	0	0	0	0
CHEBI:185730	0	0	1	0	0	0	0	0
CHEBI:185734	0	0	1	0	0	0	0	0
CHEBI:185740	0	0	1	0	0	0	0	0
CHEBI:185748	0	0	1	0	0	0	0	0
CHEBI:185763	0	0	1	0	0	0	0	0
CHEBI:185795	0	0	1	0	0	0	0	0
CHEBI:185800	0	0	1	0	0	0	0	0
CHEBI:185818	0	0	1	0	0	0	0	0
CHEBI:185827	0	0	1	0	0	0	0	0
CHEBI:185828	0	0	1	0	0	0	0	0
CHEBI:185850	0	0	1	0	0	0	0	0
CHEBI:185859	0	0	1	0	0	0	0	0
CHEBI:185876	0	0	1	0	0	0	0	0
CHEBI:185883	0	0	1	0	0	0	0	0
CHEBI:185889	0	0	1	0	0	0	0	0
CHEBI:185919	0	0	1	0	0	0	0	0
CHEBI:185936	0	0	1	0	0	0	0	0
CHEBI:185938	0	0	1	0	0	0	0	0
CHEBI:185962	0	0	1	0	0	0	0	0
CHEBI:185968	0	0	1	0	0	0	0	0
CHEBI:185972	0	0	1	0	0	0	0	0
CHEBI:185987	0	0	1	0	0	0	0	0
CHEBI:186087	0	0	1	0	0	0	0	0
CHEBI:186130	0	0	1	0	0	0	0	0
CHEBI:186156	0	0	1	0	0	0	0	0
CHEBI:186182	0	0	1	0	0	0	0	0
CHEBI:186189	0	0	1	0	0	0	0	0
CHEBI:186196	0	0	1	0	0	0	0	0
CHEBI:186239	0	0	1	0	0	0	0	0
CHEBI:186321	0	0	1	0	0	0	0	0
CHEBI:186325	0	0	1	0	0	0	0	0
CHEBI:186353	0	0	1	0	0	0	0	0
CHEBI:186468	0	0	1	0	0	0	0	0
CHEBI:186469	0	0	1	0	0	0	0	0
CHEBI:186474	0	0	1	0	0	0	0	0
CHEBI:186499	0	0	1	0	0	0	0	0
CHEBI:186605	0	0	1	0	0	0	0	0
CHEBI:186620	0	0	1	0	0	0	0	0
CHEBI:186630	0	0	1	0	0	0	0	0
CHEBI:186635	0	0	1	0	0	0	0	0
CHEBI:186649	0	0	1	0	0	0	0	0
CHEBI:186651	0	0	1	0	0	0	0	0
CHEBI:186656	0	0	1	0	0	0	0	0
CHEBI:186672	0	0	1	0	0	0	0	0
CHEBI:186693	0	0	1	0	0	0	0	0
CHEBI:186716	0	0	1	0	0	0	0	0
CHEBI:186738	0	0	1	0	0	0	0	0
CHEBI:186746	0	0	1	0	0	0	0	0
CHEBI:186770	0	0	1	0	0	0	0	0
CHEBI:186781	0	0	1	0	0	0	0	0
CHEBI:186784	0	0	1	0	0	0	0	0
CHEBI:186792	0	0	1	0	0	0	0	0
CHEBI:186802	0	0	1	0	0	0	0	0
CHEBI:186814	0	0	1	0	0	0	0	0
CHEBI:186822	0	0	1	0	0	0	0	0
CHEBI:186832	0	0	1	0	0	0	0	0
CHEBI:186863	0	0	1	0	0	0	0	0
CHEBI:186882	0	0	1	0	0	0	0	0
CHEBI:186891	0	0	1	0	0	0	0	0
CHEBI:186892	0	0	1	0	0	0	0	0
CHEBI:186906	0	0	1	0	0	0	0	0
CHEBI:186910	0	0	1	0	0	0	0	0
CHEBI:186934	0	0	1	0	0	0	0	0
CHEBI:186941	0	0	1	0	0	0	0	0
CHEBI:186965	0	0	1	0	0	0	0	0
CHEBI:186966	0	0	1	0	0	0	0	0
CHEBI:186969	0	0	1	0	0	0	0	0
CHEBI:186996	0	0	1	0	0	0	0	0
CHEBI:187005	0	0	1	0	0	0	0	0
CHEBI:187008	0	0	1	0	0	0	0	0
CHEBI:187027	0	0	1	0	0	0	0	0
CHEBI:187046	0	0	1	0	0	0	0	0
CHEBI:187053	0	0	1	0	0	0	0	0
CHEBI:187057	0	0	1	0	0	0	0	0
CHEBI:187063	0	0	1	0	0	0	0	0
CHEBI:187064	0	0	1	0	0	0	0	0
CHEBI:187074	0	0	1	0	0	0	0	0
CHEBI:187091	0	0	1	0	0	0	0	0
CHEBI:187099	0	0	1	0	0	0	0	0
CHEBI:187101	0	0	1	0	0	0	0	0
CHEBI:187115	0	0	1	0	0	0	0	0
CHEBI:187180	0	0	1	0	0	0	0	0
CHEBI:187204	0	0	1	0	0	0	0	0
CHEBI:187234	0	0	1	0	0	0	0	0
CHEBI:187269	0	0	1	0	0	0	0	0
CHEBI:187277	0	0	1	0	0	0	0	0
CHEBI:187284	0	0	1	0	0	0	0	0
CHEBI:187305	0	0	1	0	0	0	0	0
CHEBI:187331	0	0	1	0	0	0	0	0
CHEBI:187342	0	0	1	0	0	0	0	0
CHEBI:187344	0	0	1	0	0	0	0	0
CHEBI:187364	0	0	1	0	0	0	0	0
CHEBI:187378	0	0	1	0	0	0	0	0
CHEBI:187381	0	0	1	0	0	0	0	0
CHEBI:187385	0	0	1	0	0	0	0	0
CHEBI:187394	0	0	1	0	0	0	0	0
CHEBI:187402	0	0	1	0	0	0	0	0
CHEBI:187408	0	0	1	0	0	0	0	0
CHEBI:187418	0	0	1	0	0	0	0	0
CHEBI:187419	0	0	1	0	0	0	0	0
CHEBI:187431	0	0	1	0	0	0	0	0
CHEBI:187433	0	0	1	0	0	0	0	0
CHEBI:187473	0	0	1	0	0	0	0	0
CHEBI:187483	0	0	1	0	0	0	0	0
CHEBI:187508	0	0	1	0	0	0	0	0
CHEBI:187528	0	0	1	0	0	0	0	0
CHEBI:187589	0	0	1	0	0	0	0	0
CHEBI:187613	0	0	1	0	0	0	0	0
CHEBI:187649	0	0	1	0	0	0	0	0
CHEBI:187650	0	0	1	0	0	0	0	0
CHEBI:187673	0	0	1	0	0	0	0	0
CHEBI:187685	0	0	1	0	0	0	0	0
CHEBI:187689	0	0	1	0	0	0	0	0
CHEBI:187693	0	0	1	0	0	0	0	0
CHEBI:187695	0	0	1	0	0	0	0	0
CHEBI:187701	0	0	1	0	0	0	0	0
CHEBI:187704	0	0	1	0	0	0	0	0
CHEBI:187712	0	0	1	0	0	0	0	0
CHEBI:187719	0	0	1	0	0	0	0	0
CHEBI:187771	0	0	1	0	0	0	0	0
CHEBI:187810	0	0	1	0	0	0	0	0
CHEBI:187841	0	0	1	0	0	0	0	0
CHEBI:187852	0	0	1	0	0	0	0	0
CHEBI:1879	0	0	1	0	0	1	0	0
CHEBI:187906	0	0	1	0	0	0	0	0
CHEBI:187907	0	0	1	0	0	0	0	0
CHEBI:187908	0	0	1	0	0	0	0	0
CHEBI:187909	0	0	1	0	0	0	0	0
CHEBI:187910	0	0	1	0	0	0	0	0
CHEBI:187911	0	0	1	0	0	0	0	0
CHEBI:187912	0	0	1	0	0	0	0	0
CHEBI:187913	0	0	1	0	0	0	0	0
CHEBI:187914	0	0	1	0	0	0	0	0
CHEBI:187915	0	0	1	0	0	0	0	0
CHEBI:187916	0	0	1	0	0	0	0	0
CHEBI:187917	0	0	1	0	0	0	0	0
CHEBI:187918	0	0	1	0	0	0	0	0
CHEBI:187919	0	0	1	0	0	0	0	0
CHEBI:187920	0	0	1	0	0	0	0	0
CHEBI:187921	0	0	1	0	0	0	0	0
CHEBI:187922	0	0	1	0	0	0	0	0
CHEBI:187923	0	0	1	0	0	0	0	0
CHEBI:187924	0	0	1	0	0	0	0	0
CHEBI:187925	0	0	1	0	0	0	0	0
CHEBI:187926	0	0	1	0	0	0	0	0
CHEBI:187927	0	0	1	0	0	0	0	0
CHEBI:187928	0	0	1	0	0	0	0	0
CHEBI:187929	0	0	1	0	0	0	0	0
CHEBI:187930	0	0	1	0	0	0	0	0
CHEBI:187931	0	0	1	0	0	0	0	0
CHEBI:187932	0	0	1	0	0	0	0	0
CHEBI:187933	0	0	1	0	0	0	0	0
CHEBI:187934	0	0	1	0	0	0	0	0
CHEBI:187935	0	0	1	0	0	0	0	0
CHEBI:187936	0	0	1	0	0	0	0	0
CHEBI:187937	0	0	1	0	0	0	0	0
CHEBI:187938	0	0	1	0	0	0	0	0
CHEBI:187939	0	0	1	0	0	0	0	0
CHEBI:187940	0	0	1	0	0	0	0	0
CHEBI:187941	0	0	1	0	0	0	0	0
CHEBI:187942	0	0	1	0	0	0	0	0
CHEBI:187943	0	0	1	0	0	0	0	0
CHEBI:187944	0	0	1	0	0	0	0	0
CHEBI:187945	0	0	1	0	0	0	0	0
CHEBI:187946	0	0	1	0	0	0	0	0
CHEBI:187947	0	0	1	0	0	0	0	0
CHEBI:187948	0	0	1	0	0	0	0	0
CHEBI:187949	0	0	1	0	0	0	0	0
CHEBI:187950	0	0	1	0	0	0	0	0
CHEBI:187951	0	0	1	0	0	0	0	0
CHEBI:187952	0	0	1	0	0	0	0	0
CHEBI:187953	0	0	1	0	0	0	0	0
CHEBI:187954	0	0	1	0	0	0	0	0
CHEBI:187955	0	0	1	0	0	0	0	0
CHEBI:187956	0	0	1	0	0	0	0	0
CHEBI:187957	0	0	1	0	0	0	0	0
CHEBI:187958	0	0	1	0	0	0	0	0
CHEBI:187959	0	0	1	0	0	0	0	0
CHEBI:187960	0	0	1	0	0	0	0	0
CHEBI:187961	0	0	1	0	0	0	0	0
CHEBI:187962	0	0	1	0	0	0	0	0
CHEBI:187963	0	0	1	0	0	0	0	0
CHEBI:187964	0	0	1	0	0	0	0	0
CHEBI:187965	0	0	1	0	0	0	0	0
CHEBI:187966	0	0	1	0	0	0	0	0
CHEBI:187967	0	0	1	0	0	0	0	0
CHEBI:187968	0	0	1	0	0	0	0	0
CHEBI:187969	0	0	1	0	0	0	0	0
CHEBI:187970	0	0	1	0	0	0	0	0
CHEBI:187971	0	0	1	0	0	0	0	0
CHEBI:187972	0	0	1	0	0	0	0	0
CHEBI:187973	0	0	1	0	0	0	0	0
CHEBI:187974	0	0	1	0	0	0	0	0
CHEBI:187975	0	0	1	0	0	0	0	0
CHEBI:187976	0	0	1	0	0	0	0	0
CHEBI:187977	0	0	1	0	0	0	0	0
CHEBI:187978	0	0	1	0	0	0	0	0
CHEBI:187979	0	0	1	0	0	0	0	0
CHEBI:187980	0	0	1	0	0	0	0	0
CHEBI:187981	0	0	1	0	0	0	0	0
CHEBI:187982	0	0	1	0	0	0	0	0
CHEBI:187983	0	0	1	0	0	0	0	0
CHEBI:187984	0	0	1	0	0	0	0	0
CHEBI:187985	0	0	1	0	0	0	0	0
CHEBI:187986	0	0	1	0	0	0	0	0
CHEBI:187987	0	0	1	0	0	0	0	0
CHEBI:187988	0	0	1	0	0	0	0	0
CHEBI:187989	0	0	1	0	0	0	0	0
CHEBI:187990	0	0	1	0	0	0	0	0
CHEBI:187991	0	0	1	0	0	0	0	0
CHEBI:187992	0	0	1	0	0	0	0	0
CHEBI:187993	0	0	1	0	0	0	0	0
CHEBI:187994	0	0	1	0	0	0	0	0
CHEBI:187995	0	0	1	0	0	0	0	0
CHEBI:187996	0	0	1	0	0	0	0	0
CHEBI:187997	0	0	1	0	0	0	0	0
CHEBI:187998	0	0	1	0	0	0	0	0
CHEBI:187999	0	0	1	0	0	0	0	0
CHEBI:188000	0	0	1	0	0	0	0	0
CHEBI:188001	0	0	1	0	0	0	0	0
CHEBI:188002	0	0	1	0	0	0	0	0
CHEBI:188003	0	0	1	0	0	0	0	0
CHEBI:188004	0	0	1	0	0	0	0	0
CHEBI:188005	0	0	1	0	0	0	0	0
CHEBI:188006	0	0	1	0	0	0	0	0
CHEBI:188007	0	0	1	0	0	0	0	0
CHEBI:188008	0	0	1	0	0	0	0	0
CHEBI:188009	0	0	1	0	0	0	0	0
CHEBI:188010	0	0	1	0	0	0	0	0
CHEBI:188011	0	0	1	0	0	0	0	0
CHEBI:188012	0	0	1	0	0	0	0	0
CHEBI:188013	0	0	1	0	0	0	0	0
CHEBI:188014	0	0	1	0	0	0	0	0
CHEBI:188015	0	0	1	0	0	0	0	0
CHEBI:188016	0	0	1	0	0	0	0	0
CHEBI:188017	0	0	1	0	0	0	0	0
CHEBI:188018	0	0	1	0	0	0	0	0
CHEBI:188019	0	0	1	0	0	0	0	0
CHEBI:188020	0	0	1	0	0	0	0	0
CHEBI:188021	0	0	1	0	0	0	0	0
CHEBI:188022	0	0	1	0	0	0	0	0
CHEBI:188023	0	0	1	0	0	0	0	0
CHEBI:188024	0	0	1	0	0	0	0	0
CHEBI:188025	0	0	1	0	0	0	0	0
CHEBI:188026	0	0	1	0	0	0	0	0
CHEBI:188027	0	0	1	0	0	0	0	0
CHEBI:188028	0	0	1	0	0	0	0	0
CHEBI:188029	0	0	1	0	0	0	0	0
CHEBI:188030	0	0	1	0	0	0	0	0
CHEBI:188031	0	0	1	0	0	0	0	0
CHEBI:188032	0	0	1	0	0	0	0	0
CHEBI:188033	0	0	1	0	0	0	0	0
CHEBI:188034	0	0	1	0	0	0	0	0
CHEBI:188035	0	0	1	0	0	0	0	0
CHEBI:188036	0	0	1	0	0	0	0	0
CHEBI:188037	0	0	1	0	0	0	0	0
CHEBI:188038	0	0	1	0	0	0	0	0
CHEBI:188039	0	0	1	0	0	0	0	0
CHEBI:188040	0	0	1	0	0	0	0	0
CHEBI:188041	0	0	1	0	0	0	0	0
CHEBI:188042	0	0	1	0	0	0	0	0
CHEBI:188043	0	0	1	0	0	0	0	0
CHEBI:188044	0	0	1	0	0	0	0	0
CHEBI:188045	0	0	1	0	0	0	0	0
CHEBI:188046	0	0	1	0	0	0	0	0
CHEBI:188047	0	0	1	0	0	0	0	0
CHEBI:188048	0	0	1	0	0	0	0	0
CHEBI:188049	0	0	1	0	0	0	0	0
CHEBI:188050	0	0	1	0	0	0	0	0
CHEBI:188051	0	0	1	0	0	0	0	0
CHEBI:188052	0	0	1	0	0	0	0	0
CHEBI:188053	0	0	1	0	0	0	0	0
CHEBI:188054	0	0	1	0	0	0	0	0
CHEBI:188055	0	0	1	0	0	0	0	0
CHEBI:188056	0	0	1	0	0	0	0	0
CHEBI:188057	0	0	1	0	0	0	0	0
CHEBI:188058	0	0	1	0	0	0	0	0
CHEBI:188059	0	0	1	0	0	0	0	0
CHEBI:188060	0	0	1	0	0	0	0	0
CHEBI:188061	0	0	1	0	0	0	0	0
CHEBI:188062	0	0	1	0	0	0	0	0
CHEBI:188063	0	0	1	0	0	0	0	0
CHEBI:188064	0	0	1	0	0	0	0	0
CHEBI:188065	0	0	1	0	0	0	0	0
CHEBI:188066	0	0	1	0	0	0	0	0
CHEBI:188067	0	0	1	0	0	0	0	0
CHEBI:188068	0	0	1	0	0	0	0	0
CHEBI:188069	0	0	1	0	0	0	0	0
CHEBI:188070	0	0	1	0	0	0	0	0
CHEBI:188071	0	0	1	0	0	0	0	0
CHEBI:188072	0	0	1	0	0	0	0	0
CHEBI:188073	0	0	1	0	0	0	0	0
CHEBI:188075	0	0	1	0	0	0	0	0
CHEBI:188076	0	0	1	0	0	0	0	0
CHEBI:188077	0	0	1	0	0	0	0	0
CHEBI:188078	0	0	1	0	0	0	0	0
CHEBI:188079	0	0	1	0	0	0	0	0
CHEBI:188080	0	0	1	0	0	0	0	0
CHEBI:188081	0	0	1	0	0	0	0	0
CHEBI:188082	0	0	1	0	0	0	0	0
CHEBI:188083	0	0	1	0	0	0	0	0
CHEBI:188084	0	0	1	0	0	0	0	0
CHEBI:188085	0	0	1	0	0	0	0	0
CHEBI:188086	0	0	1	0	0	0	0	0
CHEBI:188087	0	0	1	0	0	0	0	0
CHEBI:188088	0	0	1	0	0	0	0	0
CHEBI:188089	0	0	1	0	0	0	0	0
CHEBI:188090	0	0	1	0	0	0	0	0
CHEBI:188091	0	0	1	0	0	0	0	0
CHEBI:188092	0	0	1	0	0	0	0	0
CHEBI:188093	0	0	1	0	0	0	0	0
CHEBI:188094	0	0	1	0	0	0	0	0
CHEBI:188095	0	0	1	0	0	0	0	0
CHEBI:188096	0	0	1	0	0	0	0	0
CHEBI:188097	0	0	1	0	0	0	0	0
CHEBI:188098	0	0	1	0	0	0	0	0
CHEBI:188099	0	0	1	0	0	0	0	0
CHEBI:188100	0	0	1	0	0	0	0	0
CHEBI:188101	0	0	1	0	0	0	0	0
CHEBI:188102	0	0	1	0	0	0	0	0
CHEBI:188103	0	0	1	0	0	0	0	0
CHEBI:188104	0	0	1	0	0	0	0	0
CHEBI:188105	0	0	1	0	0	0	0	0
CHEBI:188106	0	0	1	0	0	0	0	0
CHEBI:188107	0	0	1	0	0	0	0	0
CHEBI:188108	0	0	1	0	0	0	0	0
CHEBI:188109	0	0	1	0	0	0	0	0
CHEBI:188110	0	0	1	0	0	0	0	0
CHEBI:188111	0	0	1	0	0	0	0	0
CHEBI:188112	0	0	1	0	0	0	0	0
CHEBI:188113	0	0	1	0	0	0	0	0
CHEBI:188114	0	0	1	0	0	0	0	0
CHEBI:188115	0	0	1	0	0	0	0	0
CHEBI:188116	0	0	1	0	0	0	0	0
CHEBI:188117	0	0	1	0	0	0	0	0
CHEBI:188118	0	0	1	0	0	0	0	0
CHEBI:188119	0	0	1	0	0	0	0	0
CHEBI:188120	0	0	1	0	0	0	0	0
CHEBI:188121	0	0	1	0	0	0	0	0
CHEBI:188122	0	0	1	0	0	0	0	0
CHEBI:188123	0	0	1	0	0	0	0	0
CHEBI:188124	0	0	1	0	0	0	0	0
CHEBI:188125	0	0	1	0	0	0	0	0
CHEBI:188126	0	0	1	0	0	0	0	0
CHEBI:188127	0	0	1	0	0	0	0	0
CHEBI:188128	0	0	1	0	0	0	0	0
CHEBI:188129	0	0	1	0	0	0	0	0
CHEBI:188130	0	0	1	0	0	0	0	0
CHEBI:188131	0	0	1	0	0	0	0	0
CHEBI:188132	0	0	1	0	0	0	0	0
CHEBI:188133	0	0	1	0	0	0	0	0
CHEBI:188134	0	0	1	0	0	0	0	0
CHEBI:188135	0	0	1	0	0	0	0	0
CHEBI:188136	0	0	1	0	0	0	0	0
CHEBI:188137	0	0	1	0	0	0	0	0
CHEBI:188138	0	0	1	0	0	0	0	0
CHEBI:188139	0	0	1	0	0	0	0	0
CHEBI:188140	0	0	1	0	0	0	0	0
CHEBI:188141	0	0	1	0	0	0	0	0
CHEBI:188142	0	0	1	0	0	0	0	0
CHEBI:188143	0	0	1	0	0	0	0	0
CHEBI:188159	0	0	1	0	0	0	0	0
CHEBI:188160	0	0	1	0	0	0	0	0
CHEBI:188161	0	0	1	0	0	0	0	0
CHEBI:188162	0	0	1	0	0	0	0	0
CHEBI:188163	0	0	1	0	0	0	0	0
CHEBI:188164	0	0	1	0	0	0	0	0
CHEBI:188165	0	0	1	0	0	0	0	0
CHEBI:188166	0	0	1	0	0	0	0	0
CHEBI:188167	0	0	1	0	0	0	0	0
CHEBI:188168	0	0	1	0	0	0	0	0
CHEBI:188169	0	0	1	0	0	0	0	0
CHEBI:188170	0	0	1	0	0	0	0	0
CHEBI:188171	0	0	1	0	0	0	0	0
CHEBI:188172	0	0	1	0	0	0	0	0
CHEBI:188173	0	0	1	0	0	0	0	0
CHEBI:188174	0	0	1	0	0	0	0	0
CHEBI:188175	0	0	1	0	0	0	0	0
CHEBI:188176	0	0	1	0	0	0	0	0
CHEBI:188177	0	0	1	0	0	0	0	0
CHEBI:188178	0	0	1	0	0	0	0	0
CHEBI:188179	0	0	1	0	0	0	0	0
CHEBI:188180	0	0	1	0	0	0	0	0
CHEBI:188181	0	0	1	0	0	0	0	0
CHEBI:188182	0	0	1	0	0	0	0	0
CHEBI:188183	0	0	1	0	0	0	0	0
CHEBI:188184	0	0	1	0	0	0	0	0
CHEBI:188185	0	0	1	0	0	0	0	0
CHEBI:188186	0	0	1	0	0	0	0	0
CHEBI:188187	0	0	1	0	0	0	0	0
CHEBI:188188	0	0	1	0	0	0	0	0
CHEBI:188189	0	0	1	0	0	0	0	0
CHEBI:188190	0	0	1	0	0	0	0	0
CHEBI:188191	0	0	1	0	0	0	0	0
CHEBI:188192	0	0	1	0	0	0	0	0
CHEBI:188193	0	0	1	0	0	0	0	0
CHEBI:188194	0	0	1	0	0	0	0	0
CHEBI:188195	0	0	1	0	0	0	0	0
CHEBI:188196	0	0	1	0	0	0	0	0
CHEBI:188197	0	0	1	0	0	0	0	0
CHEBI:188198	0	0	1	0	0	0	0	0
CHEBI:188199	0	0	1	0	0	0	0	0
CHEBI:188200	0	0	1	0	0	0	0	0
CHEBI:188201	0	0	1	0	0	0	0	0
CHEBI:188202	0	0	1	0	0	0	0	0
CHEBI:188203	0	0	1	0	0	0	0	0
CHEBI:188204	0	0	1	0	0	0	0	0
CHEBI:188205	0	0	1	0	0	0	0	0
CHEBI:188206	0	0	1	0	0	0	0	0
CHEBI:188207	0	0	1	0	0	0	0	0
CHEBI:188208	0	0	1	0	0	0	0	0
CHEBI:188209	0	0	1	0	0	0	0	0
CHEBI:188210	0	0	1	0	0	0	0	0
CHEBI:188211	0	0	1	0	0	0	0	0
CHEBI:188212	0	0	1	0	0	0	0	0
CHEBI:188213	0	0	1	0	0	0	0	0
CHEBI:188214	0	0	1	0	0	0	0	0
CHEBI:188215	0	0	1	0	0	0	0	0
CHEBI:188216	0	0	1	0	0	0	0	0
CHEBI:188217	0	0	1	0	0	0	0	0
CHEBI:188218	0	0	1	0	0	0	0	0
CHEBI:188219	0	0	1	0	0	0	0	0
CHEBI:188220	0	0	1	0	0	0	0	0
CHEBI:188221	0	0	1	0	0	0	0	0
CHEBI:188222	0	0	1	0	0	0	0	0
CHEBI:188223	0	0	1	0	0	0	0	0
CHEBI:188224	0	0	1	0	0	0	0	0
CHEBI:188225	0	0	1	0	0	0	0	0
CHEBI:188226	0	0	1	0	0	0	0	0
CHEBI:188227	0	0	1	0	0	0	0	0
CHEBI:188228	0	0	1	0	0	0	0	0
CHEBI:188229	0	0	1	0	0	0	0	0
CHEBI:188230	0	0	1	0	0	0	0	0
CHEBI:188231	0	0	1	0	0	0	0	0
CHEBI:188232	0	0	1	0	0	0	0	0
CHEBI:188233	0	0	1	0	0	0	0	0
CHEBI:188234	0	0	1	0	0	0	0	0
CHEBI:188235	0	0	1	0	0	0	0	0
CHEBI:188236	0	0	1	0	0	0	0	0
CHEBI:188237	0	0	1	0	0	0	0	0
CHEBI:188238	0	0	1	0	0	0	0	0
CHEBI:188239	0	0	1	0	0	0	0	0
CHEBI:188240	0	0	1	0	0	0	0	0
CHEBI:188241	0	0	1	0	0	0	0	0
CHEBI:188242	0	0	1	0	0	0	0	0
CHEBI:188243	0	0	1	0	0	0	0	0
CHEBI:188244	0	0	1	0	0	0	0	0
CHEBI:188245	0	0	1	0	0	0	0	0
CHEBI:188246	0	0	1	0	0	0	0	0
CHEBI:188247	0	0	1	0	0	0	0	0
CHEBI:188248	0	0	1	0	0	0	0	0
CHEBI:188249	0	0	1	0	0	0	0	0
CHEBI:188250	0	0	1	0	0	0	0	0
CHEBI:188251	0	0	1	0	0	0	0	0
CHEBI:188252	0	0	1	0	0	0	0	0
CHEBI:188253	0	0	1	0	0	0	0	0
CHEBI:188254	0	0	1	0	0	0	0	0
CHEBI:188255	0	0	1	0	0	0	0	0
CHEBI:188256	0	0	1	0	0	0	0	0
CHEBI:188257	0	0	1	0	0	0	0	0
CHEBI:188258	0	0	1	0	0	0	0	0
CHEBI:188259	0	0	1	0	0	0	0	0
CHEBI:188260	0	0	1	0	0	0	0	0
CHEBI:188261	0	0	1	0	0	0	0	0
CHEBI:188262	0	0	1	0	0	0	0	0
CHEBI:188263	0	0	1	0	0	0	0	0
CHEBI:188264	0	0	1	0	0	0	0	0
CHEBI:188265	0	0	1	0	0	0	0	0
CHEBI:188267	0	0	1	0	0	0	0	0
CHEBI:188268	0	0	1	0	0	0	0	0
CHEBI:188269	0	0	1	0	0	0	0	0
CHEBI:188270	0	0	1	0	0	0	0	0
[truncated: 2,010 more rows]
