# Supplementary material for: Network-based integration of metabolomics data from large-scale repositories
Source: Metabolomics. 2026 Jul 15;22(4):127. doi: 10.1007/s11306-026-02507-4 (PMC13372841; doi:10.1007/s11306-026-02507-4)
Supplement: Supplementary file 2 — Supplementary Material 2 [file 11306_2026_2507_MOESM2_ESM.csv]

	MTBLS1866	MTBLS2014	MTBLS2224	MTBLS2291	MTBLS2336	MTBLS2542	MTBLS3852	MTBLS6739
CHEBI:108517	1	0	0	0	0	0	0	0
CHEBI:1148	1	0	0	0	0	0	0	0
CHEBI:116314	1	0	1	1	0	0	0	0
CHEBI:131991	1	0	0	0	0	0	0	0
CHEBI:132002	1	0	0	0	0	0	0	0
CHEBI:132004	1	0	0	0	0	0	0	0
CHEBI:132491	1	0	0	0	0	0	0	0
CHEBI:132539	1	0	0	0	0	0	0	0
CHEBI:132544	1	0	0	0	0	0	0	0
CHEBI:133456	1	0	1	0	0	0	0	0
CHEBI:133657	1	0	0	0	0	0	0	0
CHEBI:134158	1	0	0	0	0	0	0	0
CHEBI:134159	1	0	0	0	0	0	0	0
CHEBI:134161	1	0	0	0	0	0	0	0
CHEBI:134162	1	0	0	0	0	0	0	0
CHEBI:134163	1	0	0	0	0	0	0	0
CHEBI:134164	1	0	0	0	0	0	0	0
CHEBI:134239	1	0	0	0	0	0	0	0
CHEBI:134242	1	0	0	0	0	0	0	0
CHEBI:134285	1	0	0	0	0	0	0	0
CHEBI:134428	1	0	0	0	0	0	0	0
CHEBI:134429	1	0	0	0	0	0	0	0
CHEBI:136099	1	0	0	0	0	0	0	0
CHEBI:137863	1	0	0	0	0	0	0	0
CHEBI:137914	1	0	0	0	0	0	0	0
CHEBI:138331	1	0	0	0	0	0	0	0
CHEBI:139058	1	0	0	0	0	0	0	0
CHEBI:140365	1	0	0	0	0	0	0	0
CHEBI:140567	1	0	0	0	0	0	0	0
CHEBI:140948	1	0	0	0	0	0	0	0
CHEBI:140949	1	0	0	0	0	0	0	0
CHEBI:141597	1	0	0	0	0	0	0	0
CHEBI:143770	1	0	0	0	0	0	0	0
CHEBI:145308	1	0	0	0	0	0	0	0
CHEBI:149542	1	0	0	0	0	0	0	0
CHEBI:151078	1	0	0	0	0	0	0	0
CHEBI:15407	1	0	0	0	0	0	0	0
CHEBI:15584	1	0	0	0	0	0	0	0
CHEBI:15586	1	0	0	0	0	0	0	0
CHEBI:15741	1	0	1	0	0	0	0	0
CHEBI:15756	1	0	1	0	0	0	0	0
CHEBI:15843	1	0	0	1	0	1	0	0
CHEBI:16196	1	0	0	0	0	0	0	0
CHEBI:16199	1	0	0	0	0	0	0	0
CHEBI:16414	1	0	0	0	0	0	0	0
CHEBI:165244	1	0	0	0	0	0	0	0
CHEBI:167223	1	0	0	0	0	0	0	0
CHEBI:167225	1	0	0	0	0	0	0	0
CHEBI:167226	1	0	0	0	0	0	0	0
CHEBI:167228	1	0	0	0	0	0	0	0
CHEBI:167230	1	0	0	0	0	0	0	0
CHEBI:167232	1	0	0	0	0	0	0	0
CHEBI:167238	1	0	0	0	0	0	0	0
CHEBI:167255	1	0	0	0	0	0	0	0
CHEBI:167256	1	0	0	0	0	0	0	0
CHEBI:167259	1	0	0	0	0	0	0	0
CHEBI:167261	1	0	0	0	0	0	0	0
CHEBI:167275	1	0	0	0	0	0	0	0
CHEBI:167276	1	0	0	0	0	0	0	0
CHEBI:167298	1	0	0	0	0	0	0	0
CHEBI:167299	1	0	0	0	0	0	0	0
CHEBI:167303	1	0	0	0	0	0	0	0
CHEBI:167306	1	0	0	0	0	0	0	0
CHEBI:167556	1	0	0	0	0	0	0	0
CHEBI:16977	1	0	0	0	1	0	1	0
CHEBI:16997	1	0	0	0	0	0	0	0
CHEBI:170882	1	0	0	0	0	0	0	0
CHEBI:17231	1	0	1	0	0	0	0	0
CHEBI:172391	1	0	0	0	0	0	0	0
CHEBI:17475	1	0	1	0	0	0	0	0
CHEBI:17490	1	0	0	1	0	0	0	0
CHEBI:17597	1	0	1	0	0	1	0	0
CHEBI:17634	1	0	0	0	1	0	0	0
CHEBI:176732	1	0	0	0	0	0	0	0
CHEBI:176811	1	0	0	0	0	0	0	0
CHEBI:17754	1	0	1	0	0	0	0	0
CHEBI:178017	1	0	0	0	0	0	0	0
CHEBI:179261	1	0	0	0	0	0	0	0
CHEBI:179390	1	0	0	0	0	0	0	0
CHEBI:17987	1	0	0	0	0	0	0	0
CHEBI:18183	1	0	0	1	0	1	0	1
CHEBI:18237	1	1	0	0	0	0	0	1
CHEBI:183260	1	0	0	0	0	0	0	0
CHEBI:183262	1	0	0	0	0	0	0	0
CHEBI:183263	1	0	0	0	0	0	0	0
CHEBI:183264	1	0	0	0	0	0	0	0
CHEBI:183265	1	0	0	0	0	0	0	0
CHEBI:183266	1	0	0	0	0	0	0	0
CHEBI:183268	1	0	0	0	0	0	0	0
CHEBI:183271	1	0	0	0	0	0	0	0
CHEBI:183272	1	0	0	0	0	0	0	0
CHEBI:183273	1	0	0	0	0	0	0	0
CHEBI:183274	1	0	0	0	0	0	0	0
CHEBI:183277	1	0	0	0	0	0	0	0
CHEBI:183278	1	0	0	0	0	0	0	0
CHEBI:183280	1	0	0	0	0	0	0	0
CHEBI:183281	1	0	0	0	0	0	0	0
CHEBI:183288	1	0	0	0	0	0	0	0
CHEBI:183289	1	0	0	0	0	0	0	0
CHEBI:183291	1	0	0	0	0	0	0	0
CHEBI:183293	1	0	0	0	0	0	0	0
CHEBI:183294	1	0	0	0	0	0	0	0
CHEBI:183296	1	0	0	0	0	0	0	0
CHEBI:183298	1	0	0	0	0	0	0	0
CHEBI:183300	1	0	0	0	0	0	0	0
CHEBI:183301	1	0	0	0	0	0	0	0
CHEBI:183303	1	0	0	0	0	0	0	0
CHEBI:183304	1	0	0	0	0	0	0	0
CHEBI:183308	1	0	0	0	0	0	0	0
CHEBI:183310	1	0	0	0	0	0	0	0
CHEBI:18333	1	0	0	0	0	0	0	0
CHEBI:20067	1	0	0	0	1	1	0	0
CHEBI:22470	1	0	0	0	0	0	0	0
CHEBI:26271	1	0	0	0	0	1	0	1
CHEBI:26984	1	0	0	0	0	0	0	0
CHEBI:27897	1	1	0	0	0	1	0	1
CHEBI:28044	1	1	0	0	0	0	0	1
CHEBI:28161	1	0	0	0	0	0	0	0
CHEBI:28300	1	0	0	0	0	0	0	0
CHEBI:28727	1	0	0	0	0	0	0	0
CHEBI:28733	1	0	0	0	0	0	0	0
CHEBI:28817	1	0	0	0	0	0	0	0
CHEBI:28842	1	0	0	0	0	0	0	0
CHEBI:30746	1	0	1	0	0	0	0	0
CHEBI:30830	1	0	0	0	0	0	0	0
CHEBI:30838	1	0	0	0	0	0	0	0
CHEBI:320055	1	0	1	0	0	0	0	0
CHEBI:32365	1	0	1	0	0	0	0	0
CHEBI:32941	1	0	0	0	0	0	0	0
CHEBI:33118	1	0	1	0	0	0	0	0
CHEBI:33511	1	0	1	0	0	0	0	0
CHEBI:35998	1	0	0	0	0	0	0	0
CHEBI:36610	1	0	0	0	0	0	0	0
CHEBI:37084	1	0	1	0	0	0	0	0
CHEBI:37621	1	0	0	0	0	0	0	0
CHEBI:37661	1	0	0	0	0	0	0	0
CHEBI:40992	1	0	0	0	0	0	0	0
CHEBI:41308	1	0	0	1	0	0	0	0
CHEBI:42111	1	0	0	0	0	0	0	0
CHEBI:422	1	0	0	0	0	0	0	0
CHEBI:44926	1	0	0	0	0	0	0	0
CHEBI:45296	1	0	0	0	0	0	0	0
CHEBI:45571	1	0	0	0	0	0	0	0
CHEBI:45919	1	0	0	0	0	0	0	0
CHEBI:49088	1	0	0	0	0	0	0	0
CHEBI:5659	1	0	0	0	0	0	0	0
CHEBI:60645	1	0	0	0	0	0	0	0
CHEBI:64431	1	0	0	0	0	0	0	0
CHEBI:64433	1	0	0	0	0	0	0	0
CHEBI:64480	1	0	0	0	0	0	0	0
CHEBI:64481	1	0	0	0	0	0	0	0
CHEBI:64516	1	0	0	0	0	0	0	0
CHEBI:64519	1	0	0	0	0	0	0	0
CHEBI:64520	1	0	0	0	0	0	0	0
CHEBI:64521	1	0	0	0	0	0	0	0
CHEBI:64524	1	0	0	0	0	0	0	0
CHEBI:64526	1	0	0	0	0	0	0	0
CHEBI:64536	1	0	0	0	0	0	0	0
CHEBI:64537	1	0	0	0	0	0	0	0
CHEBI:64539	1	0	0	0	0	0	0	0
CHEBI:64540	1	0	0	0	0	0	0	0
CHEBI:64541	1	0	0	0	0	0	0	0
CHEBI:64544	1	0	0	0	0	0	0	0
CHEBI:64549	1	0	0	0	0	0	0	0
CHEBI:64566	1	0	0	0	0	0	0	0
CHEBI:64586	1	0	0	0	0	0	0	0
CHEBI:64591	1	0	0	0	0	0	0	0
CHEBI:64593	1	0	0	0	0	0	0	0
CHEBI:65303	1	0	0	0	0	0	0	0
CHEBI:66849	1	0	0	0	0	0	0	0
CHEBI:67064	1	0	0	0	0	0	0	0
CHEBI:69081	1	0	0	1	0	0	0	0
CHEBI:70979	1	0	0	0	0	1	0	0
CHEBI:71730	1	0	0	0	0	0	0	0
CHEBI:72347	1	0	0	0	0	0	0	0
CHEBI:72384	1	0	0	0	0	0	0	0
CHEBI:72387	1	0	0	0	0	0	0	0
CHEBI:72388	1	0	0	0	0	0	0	0
CHEBI:72389	1	0	0	0	0	0	0	0
CHEBI:72509	1	0	0	0	0	0	0	0
CHEBI:72514	1	0	0	0	0	0	0	0
CHEBI:72518	1	0	0	0	0	0	0	0
CHEBI:72519	1	0	0	0	0	0	0	0
CHEBI:72523	1	0	0	0	0	0	0	0
CHEBI:72524	1	0	0	0	0	0	0	0
CHEBI:72534	1	0	0	0	0	0	0	0
CHEBI:72535	1	0	0	0	0	0	0	0
CHEBI:72536	1	0	0	0	0	0	0	0
CHEBI:72689	1	0	0	0	0	0	0	0
CHEBI:72715	1	0	0	0	0	0	0	0
CHEBI:72734	1	0	0	0	0	0	0	0
CHEBI:72998	1	0	0	0	0	0	0	0
CHEBI:73054	1	0	0	0	0	0	0	0
CHEBI:73059	1	0	0	0	0	0	0	0
CHEBI:73060	1	0	1	0	0	0	0	0
CHEBI:73082	1	0	0	0	0	0	0	0
CHEBI:73118	1	0	0	0	0	0	0	0
CHEBI:73119	1	0	0	0	0	0	0	0
CHEBI:74168	1	0	0	0	0	0	0	0
CHEBI:74475	1	0	0	0	0	0	0	0
CHEBI:75449	1	0	0	0	0	0	0	0
CHEBI:75450	1	0	0	0	0	0	0	0
CHEBI:75455	1	0	1	0	0	0	0	0
CHEBI:75456	1	0	0	0	0	0	0	0
CHEBI:75468	1	0	0	0	0	0	0	0
CHEBI:77509	1	0	0	0	0	0	0	0
CHEBI:77683	1	0	0	0	0	0	0	0
CHEBI:79053	1	0	0	0	0	0	0	0
CHEBI:83029	1	0	0	0	0	0	0	0
CHEBI:84223	1	0	0	0	0	0	0	0
CHEBI:84249	1	0	0	0	0	0	0	0
CHEBI:84250	1	0	0	0	0	0	0	0
CHEBI:84458	1	0	0	0	0	0	0	0
CHEBI:84634	1	0	0	0	0	0	0	0
CHEBI:84644	1	0	0	0	0	0	0	0
CHEBI:85262	1	0	0	0	0	0	0	0
CHEBI:85565	1	0	0	0	0	0	0	0
CHEBI:85568	1	0	0	0	0	0	0	0
CHEBI:85693	1	0	0	0	0	0	0	0
CHEBI:85701	1	0	0	0	0	0	0	0
CHEBI:85706	1	0	0	0	0	0	0	0
CHEBI:85709	1	0	0	0	0	0	0	0
CHEBI:85762	1	0	0	0	0	0	0	0
CHEBI:85768	1	0	0	0	0	0	0	0
CHEBI:85858	1	0	0	0	0	0	0	0
CHEBI:86031	1	0	0	0	0	0	0	0
CHEBI:86260	1	0	0	0	0	0	0	0
CHEBI:86371	1	0	0	0	0	0	0	0
CHEBI:86391	1	0	0	0	0	0	0	0
CHEBI:86984	1	0	0	0	0	0	0	0
CHEBI:87222	1	0	0	0	0	0	0	0
CHEBI:87224	1	0	0	0	0	0	0	0
CHEBI:87440	1	0	0	0	0	0	0	0
CHEBI:87625	1	0	0	0	0	0	0	0
CHEBI:88174	1	0	0	0	0	0	0	0
CHEBI:88685	1	0	0	0	0	0	0	0
CHEBI:89188	1	0	0	0	0	0	0	0
CHEBI:89203	1	0	0	0	0	0	0	0
CHEBI:89633	1	0	0	0	0	1	0	0
CHEBI:89775	1	0	0	0	0	0	0	0
CHEBI:89778	1	0	0	0	0	0	0	0
CHEBI:89779	1	0	0	0	0	0	0	0
CHEBI:89841	1	0	0	0	0	0	0	0
CHEBI:89950	1	0	0	0	0	0	0	0
CHEBI:89971	1	0	0	0	0	0	0	0
CHEBI:90052	1	0	0	0	0	0	0	0
CHEBI:90073	1	0	0	0	0	0	0	0
CHEBI:91322	1	0	0	0	0	0	0	0
CHEBI:9754	1	0	1	0	0	0	0	0
CHEBI:15891	0	1	1	0	0	1	1	1
CHEBI:16000	0	1	1	0	0	0	0	1
CHEBI:16958	0	1	1	0	0	1	0	0
CHEBI:18237	1	1	0	0	0	0	0	1
CHEBI:22660	0	1	0	0	0	0	0	0
CHEBI:27570	0	1	0	0	0	0	0	1
CHEBI:27897	1	1	0	0	0	1	0	1
CHEBI:28044	1	1	0	0	0	0	0	1
CHEBI:28683	0	1	0	0	0	0	1	0
CHEBI:10072	0	0	1	0	0	1	0	0
CHEBI:10534	0	0	1	0	0	0	0	0
CHEBI:116314	1	0	1	1	0	0	0	0
CHEBI:122149	0	0	1	0	0	0	0	0
CHEBI:131421	0	0	1	0	0	0	0	0
CHEBI:131456	0	0	1	0	0	0	0	0
CHEBI:131715	0	0	1	0	0	0	0	0
CHEBI:132082	0	0	1	0	0	0	0	0
CHEBI:133220	0	0	1	0	0	0	0	0
CHEBI:133327	0	0	1	0	0	0	0	0
CHEBI:133456	1	0	1	0	0	0	0	0
CHEBI:133875	0	0	1	0	0	0	0	0
CHEBI:13389	0	0	1	0	0	0	0	0
CHEBI:133921	0	0	1	0	0	0	0	0
CHEBI:135651	0	0	1	0	0	0	0	0
CHEBI:135926	0	0	1	0	0	0	0	0
CHEBI:136283	0	0	1	0	0	0	0	0
CHEBI:137056	0	0	1	0	0	0	0	0
CHEBI:137131	0	0	1	0	0	0	0	0
CHEBI:137144	0	0	1	0	0	0	0	0
CHEBI:137147	0	0	1	0	0	0	0	0
CHEBI:137215	0	0	1	0	0	0	0	0
CHEBI:137718	0	0	1	0	0	0	0	0
CHEBI:137803	0	0	1	0	0	0	0	0
CHEBI:137813	0	0	1	0	0	0	0	0
CHEBI:137839	0	0	1	0	0	0	0	0
CHEBI:137846	0	0	1	0	0	0	0	0
CHEBI:138255	0	0	1	0	0	0	0	0
CHEBI:138426	0	0	1	0	0	0	0	0
CHEBI:138536	0	0	1	0	0	0	0	0
CHEBI:138721	0	0	1	0	0	0	0	0
CHEBI:138779	0	0	1	0	0	0	0	0
CHEBI:138871	0	0	1	0	0	0	0	0
CHEBI:140132	0	0	1	0	0	0	0	0
CHEBI:140428	0	0	1	0	0	0	0	0
CHEBI:141494	0	0	1	0	0	0	0	0
CHEBI:141538	0	0	1	0	0	0	0	0
CHEBI:142366	0	0	1	0	0	0	0	0
CHEBI:143032	0	0	1	0	0	0	0	0
CHEBI:143036	0	0	1	0	0	0	0	0
CHEBI:143057	0	0	1	0	0	0	0	0
CHEBI:143452	0	0	1	0	0	0	0	0
CHEBI:145223	0	0	1	0	0	0	0	0
CHEBI:145961	0	0	1	0	0	0	0	0
CHEBI:146758	0	0	1	0	0	0	0	0
CHEBI:149633	0	0	1	0	0	0	0	0
CHEBI:15318	0	0	1	0	0	1	0	0
CHEBI:15389	0	0	1	0	0	0	0	0
CHEBI:15428	0	0	1	0	1	0	1	1
CHEBI:15429	0	0	1	0	0	0	0	0
CHEBI:15440	0	0	1	0	0	0	0	0
CHEBI:15573	0	0	1	0	0	0	0	0
CHEBI:15603	0	0	1	0	0	0	1	0
CHEBI:156149	0	0	1	0	0	0	0	0
CHEBI:15651	0	0	1	0	0	0	0	0
CHEBI:15655	0	0	1	0	0	0	0	0
CHEBI:15657	0	0	1	0	0	0	0	0
CHEBI:15699	0	0	1	0	0	0	0	0
CHEBI:15702	0	0	1	0	0	0	0	0
CHEBI:15741	1	0	1	0	0	0	0	0
CHEBI:15743	0	0	1	0	0	0	0	0
CHEBI:15745	0	0	1	0	0	0	0	0
CHEBI:15746	0	0	1	0	0	0	0	0
CHEBI:15756	1	0	1	0	0	0	0	0
CHEBI:15760	0	0	1	0	0	0	0	0
CHEBI:157672	0	0	1	0	0	0	0	0
CHEBI:15773	0	0	1	0	0	0	0	0
CHEBI:157807	0	0	1	0	0	0	0	0
CHEBI:157867	0	0	1	0	0	0	0	0
CHEBI:15793	0	0	1	0	0	0	0	0
CHEBI:15822	0	0	1	0	0	0	0	0
CHEBI:15862	0	0	1	0	0	0	0	0
CHEBI:15891	0	1	1	0	0	1	1	1
CHEBI:15908	0	0	1	0	0	1	0	0
CHEBI:15978	0	0	1	0	0	0	0	0
CHEBI:16000	0	1	1	0	0	0	0	1
CHEBI:16002	0	0	1	0	0	1	0	0
CHEBI:1602	0	0	1	0	0	0	0	0
CHEBI:16024	0	0	1	0	1	0	0	0
CHEBI:16112	0	0	1	0	0	0	0	0
CHEBI:16188	0	0	1	0	0	0	0	0
CHEBI:16283	0	0	1	0	0	1	1	0
CHEBI:16325	0	0	1	0	0	0	0	0
CHEBI:16343	0	0	1	0	0	0	0	0
CHEBI:16354	0	0	1	0	0	0	0	0
CHEBI:16359	0	0	1	0	0	0	0	0
CHEBI:16467	0	0	1	0	0	1	0	0
CHEBI:165178	0	0	1	0	0	0	0	0
CHEBI:165298	0	0	1	0	0	0	0	0
CHEBI:16530	0	0	1	0	0	0	0	0
CHEBI:165331	0	0	1	0	0	0	0	0
CHEBI:16535	0	0	1	0	0	1	0	0
CHEBI:165351	0	0	1	0	0	0	0	0
CHEBI:165383	0	0	1	0	0	0	0	0
CHEBI:165385	0	0	1	0	0	0	0	0
CHEBI:165424	0	0	1	0	0	0	0	0
CHEBI:165468	0	0	1	0	0	0	0	0
CHEBI:165541	0	0	1	0	0	0	0	0
CHEBI:165556	0	0	1	0	0	0	0	0
CHEBI:165729	0	0	1	0	0	0	0	0
CHEBI:165730	0	0	1	0	0	0	0	0
CHEBI:165734	0	0	1	0	0	0	0	0
CHEBI:165744	0	0	1	0	0	0	0	0
CHEBI:165855	0	0	1	0	0	0	0	0
CHEBI:16586	0	0	1	0	0	0	0	0
CHEBI:165862	0	0	1	0	0	0	0	0
CHEBI:166518	0	0	1	0	0	0	0	0
CHEBI:166539	0	0	1	0	0	0	0	0
CHEBI:166610	0	0	1	0	0	0	0	0
CHEBI:166626	0	0	1	0	0	0	0	0
CHEBI:166638	0	0	1	0	0	0	0	0
CHEBI:166710	0	0	1	0	0	0	0	0
CHEBI:166727	0	0	1	0	0	0	0	0
CHEBI:166744	0	0	1	0	0	0	0	0
CHEBI:166749	0	0	1	0	0	0	0	0
CHEBI:166790	0	0	1	0	0	0	0	0
CHEBI:16709	0	0	1	0	0	0	0	0
CHEBI:16713	0	0	1	0	0	1	0	0
CHEBI:16737	0	0	1	0	0	0	1	0
CHEBI:16750	0	0	1	0	0	0	0	0
CHEBI:167986	0	0	1	0	0	0	0	0
CHEBI:16802	0	0	1	0	0	0	0	0
CHEBI:168068	0	0	1	0	0	0	0	0
CHEBI:16813	0	0	1	0	0	0	0	0
CHEBI:168200	0	0	1	0	0	0	0	0
CHEBI:168214	0	0	1	0	0	0	0	0
CHEBI:168223	0	0	1	0	0	0	0	0
CHEBI:16830	0	0	1	0	0	0	0	0
CHEBI:168411	0	0	1	0	0	0	0	0
CHEBI:168416	0	0	1	0	0	0	0	0
CHEBI:168505	0	0	1	0	0	0	0	0
CHEBI:16856	0	0	1	0	0	0	0	0
CHEBI:168588	0	0	1	0	0	0	0	0
CHEBI:16865	0	0	1	0	0	0	0	0
CHEBI:168669	0	0	1	0	0	0	0	0
CHEBI:168703	0	0	1	0	0	0	0	0
CHEBI:168720	0	0	1	0	0	0	0	0
CHEBI:168724	0	0	1	0	0	0	0	0
CHEBI:168813	0	0	1	0	0	0	0	0
CHEBI:16885	0	0	1	0	0	0	0	0
CHEBI:168867	0	0	1	0	0	0	0	0
CHEBI:168938	0	0	1	0	0	0	0	0
CHEBI:168964	0	0	1	0	0	0	0	0
CHEBI:169010	0	0	1	0	0	0	0	0
CHEBI:16914	0	0	1	0	0	1	0	0
CHEBI:169181	0	0	1	0	0	0	0	0
CHEBI:169192	0	0	1	0	0	0	0	0
CHEBI:169222	0	0	1	0	0	0	0	0
CHEBI:169231	0	0	1	0	0	0	0	0
CHEBI:169252	0	0	1	0	0	0	0	0
CHEBI:169283	0	0	1	0	0	0	0	0
CHEBI:169469	0	0	1	0	0	0	0	0
CHEBI:169554	0	0	1	0	0	0	0	0
CHEBI:16958	0	1	1	0	0	1	0	0
CHEBI:169658	0	0	1	0	0	0	0	0
CHEBI:169801	0	0	1	0	0	0	0	0
CHEBI:16988	0	0	1	0	0	0	0	0
CHEBI:17012	0	0	1	0	0	0	0	0
CHEBI:17023	0	0	1	0	0	0	0	0
CHEBI:17050	0	0	1	0	0	0	0	0
CHEBI:17053	0	0	1	0	0	0	0	0
CHEBI:17072	0	0	1	0	0	0	0	0
CHEBI:17097	0	0	1	0	0	0	0	0
CHEBI:17108	0	0	1	0	0	0	0	0
CHEBI:17115	0	0	1	0	0	0	0	0
CHEBI:171351	0	0	1	0	0	0	0	0
CHEBI:17150	0	0	1	0	0	0	0	0
CHEBI:17172	0	0	1	0	0	0	0	0
CHEBI:171723	0	0	1	0	0	0	0	0
CHEBI:171929	0	0	1	0	0	0	0	0
CHEBI:17200	0	0	1	0	0	0	0	0
CHEBI:172114	0	0	1	0	0	0	0	0
CHEBI:17231	1	0	1	0	0	0	0	0
CHEBI:17234	0	0	1	0	0	0	0	0
CHEBI:17242	0	0	1	0	0	0	0	0
CHEBI:172467	0	0	1	0	0	0	0	0
CHEBI:172511	0	0	1	0	0	0	0	0
CHEBI:172528	0	0	1	0	0	0	0	0
CHEBI:172546	0	0	1	0	0	0	0	0
CHEBI:172563	0	0	1	0	0	0	0	0
CHEBI:172612	0	0	1	0	0	0	0	0
CHEBI:172635	0	0	1	0	0	0	0	0
CHEBI:172745	0	0	1	0	0	0	0	0
CHEBI:17295	0	0	1	0	1	0	0	0
CHEBI:17296	0	0	1	0	0	0	0	0
CHEBI:17306	0	0	1	0	0	1	0	0
CHEBI:173146	0	0	1	0	0	0	0	0
CHEBI:173157	0	0	1	0	0	0	0	0
CHEBI:173175	0	0	1	0	0	0	0	0
CHEBI:173194	0	0	1	0	0	0	0	0
CHEBI:173236	0	0	1	0	0	0	0	0
CHEBI:17361	0	0	1	0	0	1	0	0
CHEBI:173725	0	0	1	0	0	0	0	0
CHEBI:173764	0	0	1	0	0	0	0	0
CHEBI:173798	0	0	1	0	0	0	0	0
CHEBI:173933	0	0	1	0	0	0	0	0
CHEBI:17395	0	0	1	0	0	0	0	0
CHEBI:174112	0	0	1	0	0	0	0	0
CHEBI:174319	0	0	1	0	0	0	0	0
CHEBI:174371	0	0	1	0	0	0	0	0
CHEBI:174563	0	0	1	0	0	0	0	0
CHEBI:174709	0	0	1	0	0	0	0	0
CHEBI:17475	1	0	1	0	0	0	0	0
CHEBI:174806	0	0	1	0	0	0	0	0
CHEBI:17482	0	0	1	0	0	0	0	0
CHEBI:17497	0	0	1	0	0	0	0	0
CHEBI:17505	0	0	1	0	0	0	0	0
CHEBI:175092	0	0	1	0	0	0	0	0
CHEBI:175585	0	0	1	0	0	0	0	0
CHEBI:17561	0	0	1	0	0	0	0	0
CHEBI:17568	0	0	1	0	0	1	0	0
CHEBI:17574	0	0	1	0	0	0	0	0
CHEBI:175769	0	0	1	0	0	0	0	0
CHEBI:17594	0	0	1	0	0	0	0	0
CHEBI:17597	1	0	1	0	0	1	0	0
CHEBI:17602	0	0	1	0	0	0	0	0
CHEBI:176068	0	0	1	0	0	0	0	0
CHEBI:17626	0	0	1	0	0	0	0	0
CHEBI:17639	0	0	1	0	0	0	0	0
CHEBI:176391	0	0	1	0	0	0	0	0
CHEBI:176472	0	0	1	0	0	0	0	0
CHEBI:17650	0	0	1	1	0	0	0	0
CHEBI:17671	0	0	1	0	0	0	0	0
CHEBI:17672	0	0	1	0	0	0	0	0
CHEBI:17678	0	0	1	0	0	0	0	0
CHEBI:17697	0	0	1	0	0	1	0	0
CHEBI:177097	0	0	1	0	0	0	0	0
CHEBI:17713	0	0	1	0	0	0	0	0
CHEBI:17725	0	0	1	0	0	0	0	0
CHEBI:17748	0	0	1	0	0	0	0	0
CHEBI:17750	0	0	1	0	0	1	0	0
CHEBI:17754	1	0	1	0	0	0	0	0
CHEBI:17768	0	0	1	0	0	0	0	0
CHEBI:177796	0	0	1	0	0	0	0	0
CHEBI:177928	0	0	1	0	0	0	0	0
CHEBI:177935	0	0	1	0	0	0	0	0
CHEBI:177941	0	0	1	0	0	0	0	0
CHEBI:177944	0	0	1	0	0	0	0	0
CHEBI:17802	0	0	1	0	0	0	0	0
CHEBI:178223	0	0	1	0	0	0	0	0
CHEBI:178409	0	0	1	0	0	0	0	0
CHEBI:178412	0	0	1	0	0	0	0	0
CHEBI:17859	0	0	1	0	0	0	0	0
CHEBI:17895	0	0	1	0	0	0	0	0
CHEBI:179170	0	0	1	0	0	0	0	0
CHEBI:17925	0	0	1	0	0	0	0	0
CHEBI:17929	0	0	1	1	0	0	0	0
CHEBI:179369	0	0	1	0	0	0	0	0
CHEBI:179454	0	0	1	0	0	0	0	0
CHEBI:179455	0	0	1	0	0	0	0	0
CHEBI:179638	0	0	1	0	0	0	0	0
CHEBI:179640	0	0	1	0	0	0	0	0
CHEBI:179730	0	0	1	0	0	0	0	0
CHEBI:179895	0	0	1	0	0	0	0	0
CHEBI:18012	0	0	1	0	0	0	0	0
CHEBI:180239	0	0	1	0	0	0	0	0
CHEBI:180369	0	0	1	0	0	0	0	0
CHEBI:180548	0	0	1	0	0	0	0	0
CHEBI:180720	0	0	1	0	0	0	0	0
CHEBI:180760	0	0	1	0	0	0	0	0
CHEBI:180785	0	0	1	0	0	0	0	0
CHEBI:180799	0	0	1	0	0	0	0	0
CHEBI:18088	0	0	1	0	0	0	0	0
CHEBI:18102	0	0	1	0	0	0	1	0
CHEBI:181620	0	0	1	0	0	0	0	0
CHEBI:181801	0	0	1	0	0	0	0	0
CHEBI:181895	0	0	1	0	0	0	0	0
CHEBI:181902	0	0	1	0	0	0	0	0
CHEBI:182153	0	0	1	0	0	0	0	0
CHEBI:18240	0	0	1	0	0	0	0	0
CHEBI:18257	0	0	1	0	0	1	1	0
CHEBI:18258	0	0	1	0	0	0	0	0
CHEBI:18261	0	0	1	0	0	0	0	0
CHEBI:18283	0	0	1	0	0	0	0	0
CHEBI:18287	0	0	1	0	0	0	0	0
CHEBI:182984	0	0	1	0	0	0	0	0
CHEBI:183299	0	0	1	0	0	0	0	0
CHEBI:18344	0	0	1	0	0	1	0	0
CHEBI:183890	0	0	1	0	0	0	0	0
CHEBI:18403	0	0	1	0	0	0	0	0
CHEBI:184130	0	0	1	0	0	0	0	0
CHEBI:184166	0	0	1	0	0	0	0	0
CHEBI:184191	0	0	1	0	0	0	0	0
CHEBI:184242	0	0	1	0	0	0	0	0
CHEBI:184466	0	0	1	0	0	0	0	0
CHEBI:18472	0	0	1	0	0	0	0	0
CHEBI:184901	0	0	1	0	0	0	0	0
CHEBI:185227	0	0	1	0	0	0	0	0
CHEBI:185358	0	0	1	0	0	0	0	0
CHEBI:185685	0	0	1	0	0	0	0	0
CHEBI:185730	0	0	1	0	0	0	0	0
CHEBI:185734	0	0	1	0	0	0	0	0
CHEBI:185859	0	0	1	0	0	0	0	0
CHEBI:186130	0	0	1	0	0	0	0	0
CHEBI:186182	0	0	1	0	0	0	0	0
CHEBI:186239	0	0	1	0	0	0	0	0
CHEBI:186353	0	0	1	0	0	0	0	0
CHEBI:186474	0	0	1	0	0	0	0	0
CHEBI:186499	0	0	1	0	0	0	0	0
CHEBI:186672	0	0	1	0	0	0	0	0
CHEBI:186693	0	0	1	0	0	0	0	0
CHEBI:186802	0	0	1	0	0	0	0	0
CHEBI:186941	0	0	1	0	0	0	0	0
CHEBI:187005	0	0	1	0	0	0	0	0
CHEBI:187008	0	0	1	0	0	0	0	0
CHEBI:187053	0	0	1	0	0	0	0	0
CHEBI:187091	0	0	1	0	0	0	0	0
CHEBI:187115	0	0	1	0	0	0	0	0
CHEBI:187269	0	0	1	0	0	0	0	0
CHEBI:187284	0	0	1	0	0	0	0	0
CHEBI:187342	0	0	1	0	0	0	0	0
CHEBI:187378	0	0	1	0	0	0	0	0
CHEBI:187613	0	0	1	0	0	0	0	0
CHEBI:187649	0	0	1	0	0	0	0	0
CHEBI:187719	0	0	1	0	0	0	0	0
CHEBI:1879	0	0	1	0	0	0	0	0
CHEBI:187906	0	0	1	0	0	0	0	0
CHEBI:187907	0	0	1	0	0	0	0	0
CHEBI:187908	0	0	1	0	0	0	0	0
CHEBI:187910	0	0	1	0	0	0	0	0
CHEBI:187911	0	0	1	0	0	0	0	0
CHEBI:187916	0	0	1	0	0	0	0	0
CHEBI:187919	0	0	1	0	0	0	0	0
CHEBI:187920	0	0	1	0	0	0	0	0
CHEBI:187926	0	0	1	0	0	0	0	0
CHEBI:187944	0	0	1	0	0	0	0	0
CHEBI:187945	0	0	1	0	0	0	0	0
CHEBI:187947	0	0	1	0	0	0	0	0
CHEBI:187953	0	0	1	0	0	0	0	0
CHEBI:187956	0	0	1	0	0	0	0	0
CHEBI:187962	0	0	1	0	0	0	0	0
CHEBI:187968	0	0	1	0	0	0	0	0
CHEBI:187972	0	0	1	0	0	0	0	0
CHEBI:187975	0	0	1	0	0	0	0	0
CHEBI:187976	0	0	1	0	0	0	0	0
CHEBI:187977	0	0	1	0	0	0	0	0
CHEBI:187983	0	0	1	0	0	0	0	0
CHEBI:187984	0	0	1	0	0	0	0	0
CHEBI:187985	0	0	1	0	0	0	0	0
CHEBI:187995	0	0	1	0	0	0	0	0
CHEBI:188000	0	0	1	0	0	0	0	0
CHEBI:188004	0	0	1	0	0	0	0	0
CHEBI:188006	0	0	1	0	0	0	0	0
CHEBI:188007	0	0	1	0	0	0	0	0
CHEBI:188021	0	0	1	0	0	0	0	0
CHEBI:188032	0	0	1	0	0	0	0	0
CHEBI:188039	0	0	1	0	0	0	0	0
CHEBI:188044	0	0	1	0	0	0	0	0
CHEBI:188049	0	0	1	0	0	0	0	0
CHEBI:188051	0	0	1	0	0	0	0	0
CHEBI:188061	0	0	1	0	0	0	0	0
CHEBI:188062	0	0	1	0	0	0	0	0
CHEBI:188082	0	0	1	0	0	0	0	0
CHEBI:188083	0	0	1	0	0	0	0	0
CHEBI:188086	0	0	1	0	0	0	0	0
CHEBI:188095	0	0	1	0	0	0	0	0
CHEBI:188100	0	0	1	0	0	0	0	0
CHEBI:188101	0	0	1	0	0	0	0	0
CHEBI:188102	0	0	1	0	0	0	0	0
CHEBI:188103	0	0	1	0	0	0	0	0
CHEBI:188108	0	0	1	0	0	0	0	0
CHEBI:188109	0	0	1	0	0	0	0	0
CHEBI:188110	0	0	1	0	0	0	0	0
CHEBI:188114	0	0	1	0	0	0	0	0
CHEBI:188120	0	0	1	0	0	0	0	0
CHEBI:188160	0	0	1	0	0	0	0	0
CHEBI:188163	0	0	1	0	0	0	0	0
CHEBI:188164	0	0	1	0	0	0	0	0
CHEBI:188166	0	0	1	0	0	0	0	0
CHEBI:188173	0	0	1	0	0	0	0	0
CHEBI:188182	0	0	1	0	0	0	0	0
CHEBI:188183	0	0	1	0	0	0	0	0
CHEBI:188185	0	0	1	0	0	0	0	0
CHEBI:188189	0	0	1	0	0	0	0	0
CHEBI:188190	0	0	1	0	0	0	0	0
CHEBI:188193	0	0	1	0	0	0	0	0
CHEBI:188194	0	0	1	0	0	0	0	0
CHEBI:188196	0	0	1	0	0	0	0	0
CHEBI:188197	0	0	1	0	0	0	0	0
CHEBI:188203	0	0	1	0	0	0	0	0
CHEBI:188210	0	0	1	0	0	0	0	0
CHEBI:188215	0	0	1	0	0	0	0	0
CHEBI:188216	0	0	1	0	0	0	0	0
CHEBI:188220	0	0	1	0	0	0	0	0
CHEBI:188221	0	0	1	0	0	0	0	0
CHEBI:188224	0	0	1	0	0	0	0	0
CHEBI:188227	0	0	1	0	0	0	0	0
CHEBI:188228	0	0	1	0	0	0	0	0
CHEBI:188230	0	0	1	0	0	0	0	0
CHEBI:188235	0	0	1	0	0	0	0	0
CHEBI:188238	0	0	1	0	0	0	0	0
CHEBI:188241	0	0	1	0	0	0	0	0
CHEBI:188243	0	0	1	0	0	0	0	0
CHEBI:188246	0	0	1	0	0	0	0	0
CHEBI:188248	0	0	1	0	0	0	0	0
CHEBI:188249	0	0	1	0	0	0	0	0
CHEBI:188252	0	0	1	0	0	0	0	0
CHEBI:188257	0	0	1	0	0	0	0	0
CHEBI:188261	0	0	1	0	0	0	0	0
CHEBI:188268	0	0	1	0	0	0	0	0
CHEBI:188271	0	0	1	0	0	0	0	0
CHEBI:188272	0	0	1	0	0	0	0	0
CHEBI:188276	0	0	1	0	0	0	0	0
CHEBI:188278	0	0	1	0	0	0	0	0
CHEBI:188287	0	0	1	0	0	0	0	0
CHEBI:188291	0	0	1	0	0	0	0	0
CHEBI:188294	0	0	1	0	0	0	0	0
CHEBI:188298	0	0	1	0	0	0	0	0
CHEBI:188302	0	0	1	0	0	0	0	0
CHEBI:188307	0	0	1	0	0	0	0	0
CHEBI:188308	0	0	1	0	0	0	0	0
CHEBI:188310	0	0	1	0	0	0	0	0
CHEBI:188312	0	0	1	0	0	0	0	0
CHEBI:188313	0	0	1	0	0	0	0	0
CHEBI:188315	0	0	1	0	0	0	0	0
CHEBI:188318	0	0	1	0	0	0	0	0
CHEBI:188322	0	0	1	0	0	0	0	0
CHEBI:188332	0	0	1	0	0	0	0	0
CHEBI:188334	0	0	1	0	0	0	0	0
CHEBI:188336	0	0	1	0	0	0	0	0
CHEBI:188338	0	0	1	0	0	0	0	0
CHEBI:19475	0	0	1	0	0	0	0	0
CHEBI:20392	0	0	1	0	0	0	1	0
CHEBI:20607	0	0	1	0	0	0	0	0
CHEBI:21547	0	0	1	0	0	0	0	0
CHEBI:21601	0	0	1	0	0	0	0	0
CHEBI:21717	0	0	1	0	0	0	0	0
CHEBI:2198	0	0	1	0	0	1	0	0
CHEBI:22198	0	0	1	0	0	0	0	0
CHEBI:2245	0	0	1	0	0	0	0	0
CHEBI:22652	0	0	1	0	0	0	0	0
CHEBI:2332	0	0	1	0	0	0	0	0
CHEBI:2355	0	0	1	0	0	0	0	0
CHEBI:2365	0	0	1	0	0	0	0	0
CHEBI:24149	0	0	1	0	0	0	0	0
CHEBI:24241	0	0	1	0	0	0	0	0
CHEBI:24813	0	0	1	1	0	1	0	0
CHEBI:2540	0	0	1	0	0	0	0	0
CHEBI:2551	0	0	1	0	0	0	0	0
CHEBI:25520	0	0	1	0	0	0	0	0
CHEBI:25801	0	0	1	0	0	0	0	0
CHEBI:25979	0	0	1	0	0	0	0	0
CHEBI:26078	0	0	1	0	0	0	0	0
CHEBI:27036	0	0	1	0	0	0	0	0
CHEBI:27173	0	0	1	0	0	0	0	0
CHEBI:27226	0	0	1	0	0	1	0	0
CHEBI:2742	0	0	1	0	0	0	0	0
CHEBI:27592	0	0	1	0	0	0	0	0
CHEBI:27643	0	0	1	0	0	0	0	0
CHEBI:27701	0	0	1	0	0	0	0	0
CHEBI:27709	0	0	1	0	0	0	0	0
CHEBI:27810	0	0	1	0	0	0	0	0
CHEBI:27867	0	0	1	0	0	0	0	0
CHEBI:27870	0	0	1	0	0	0	0	0
CHEBI:27881	0	0	1	0	0	0	0	0
CHEBI:28003	0	0	1	0	0	0	0	0
CHEBI:28053	0	0	1	0	0	0	0	0
CHEBI:28123	0	0	1	0	0	0	0	0
CHEBI:2814	0	0	1	0	0	1	0	0
CHEBI:28189	0	0	1	0	0	0	0	0
CHEBI:28194	0	0	1	0	0	0	0	0
CHEBI:28197	0	0	1	0	0	1	0	0
CHEBI:28313	0	0	1	0	0	0	0	0
CHEBI:28390	0	0	1	0	0	0	0	0
CHEBI:28415	0	0	1	0	0	0	0	0
CHEBI:28477	0	0	1	0	0	0	0	0
CHEBI:28579	0	0	1	0	0	0	0	0
CHEBI:28591	0	0	1	0	0	0	0	0
CHEBI:28616	0	0	1	0	0	0	0	0
CHEBI:28617	0	0	1	0	0	0	0	0
CHEBI:28661	0	0	1	0	0	0	0	0
CHEBI:2869	0	0	1	0	0	0	0	0
CHEBI:28724	0	0	1	0	0	0	0	0
CHEBI:28747	0	0	1	0	0	0	0	0
CHEBI:28814	0	0	1	0	0	0	0	0
CHEBI:28824	0	0	1	0	0	0	0	0
CHEBI:28832	0	0	1	0	0	0	0	0
CHEBI:28834	0	0	1	0	0	1	0	0
CHEBI:28919	0	0	1	0	0	0	0	0
CHEBI:29012	0	0	1	0	0	0	0	0
CHEBI:29023	0	0	1	0	0	0	0	0
CHEBI:29461	0	0	1	0	0	0	0	0
CHEBI:29527	0	0	1	0	0	0	0	0
CHEBI:29589	0	0	1	0	0	0	0	0
CHEBI:29664	0	0	1	0	0	0	0	0
CHEBI:29677	0	0	1	0	0	0	0	0
CHEBI:2981	0	0	1	0	0	1	0	0
CHEBI:2997	0	0	1	0	0	0	0	0
CHEBI:300	0	0	1	0	0	0	0	0
CHEBI:30742	0	0	1	0	0	0	0	0
CHEBI:30746	1	0	1	0	0	0	0	0
CHEBI:30769	0	0	1	0	1	1	0	0
CHEBI:30794	0	0	1	0	0	0	0	0
CHEBI:30813	0	0	1	0	0	1	0	0
CHEBI:30835	0	0	1	0	0	0	0	0
CHEBI:30837	0	0	1	0	0	0	0	0
CHEBI:30851	0	0	1	0	0	1	0	0
CHEBI:31001	0	0	1	0	0	0	0	0
CHEBI:31045	0	0	1	0	0	0	0	0
CHEBI:31112	0	0	1	0	0	0	0	0
CHEBI:31115	0	0	1	0	0	0	0	0
CHEBI:31120	0	0	1	0	0	0	0	0
CHEBI:31375	0	0	1	0	0	0	0	0
CHEBI:3141	0	0	1	0	0	0	0	0
CHEBI:3154	0	0	1	0	0	0	0	0
CHEBI:3159	0	0	1	0	0	0	0	0
CHEBI:31638	0	0	1	0	0	0	0	0
CHEBI:31781	0	0	1	0	0	0	0	0
CHEBI:31873	0	0	1	0	0	0	0	0
CHEBI:31980	0	0	1	0	0	0	0	0
CHEBI:320055	1	0	1	0	0	0	0	0
CHEBI:32090	0	0	1	0	0	0	0	0
CHEBI:32365	1	0	1	0	0	0	0	0
CHEBI:32816	0	0	1	0	1	0	0	0
CHEBI:32896	0	0	1	0	0	0	0	0
CHEBI:32936	0	0	1	0	0	0	0	0
CHEBI:32980	0	0	1	1	0	0	0	0
CHEBI:33017	0	0	1	0	0	0	0	0
CHEBI:33033	0	0	1	0	0	0	0	0
CHEBI:3305	0	0	1	0	0	0	0	0
CHEBI:33118	1	0	1	0	0	0	0	0
CHEBI:33508	0	0	1	0	0	0	0	0
CHEBI:33511	1	0	1	0	0	0	0	0
CHEBI:33569	0	0	1	0	0	0	0	0
CHEBI:33946	0	0	1	0	0	0	0	0
CHEBI:33994	0	0	1	0	0	0	0	0
CHEBI:34119	0	0	1	0	0	0	0	0
CHEBI:34345	0	0	1	0	0	0	0	0
CHEBI:34352	0	0	1	0	0	0	0	0
CHEBI:34457	0	0	1	0	0	0	0	0
CHEBI:34485	0	0	1	0	0	0	0	0
CHEBI:34498	0	0	1	0	0	0	0	0
CHEBI:3455	0	0	1	0	0	0	0	0
CHEBI:34714	0	0	1	0	0	0	0	0
CHEBI:34867	0	0	1	0	0	0	0	0
CHEBI:35064	0	0	1	0	0	0	0	0
CHEBI:35265	0	0	1	0	0	0	0	0
CHEBI:35266	0	0	1	0	0	0	0	0
CHEBI:35330	0	0	1	0	0	0	0	0
CHEBI:35697	0	0	1	0	0	0	0	0
CHEBI:35932	0	0	1	0	0	0	0	0
CHEBI:35940	0	0	1	0	0	0	0	0
CHEBI:35962	0	0	1	0	0	0	0	0
CHEBI:36062	0	0	1	0	0	0	0	0
CHEBI:36090	0	0	1	0	0	0	0	0
CHEBI:36274	0	0	1	0	0	1	0	0
CHEBI:36635	0	0	1	0	0	0	0	0
CHEBI:36790	0	0	1	0	0	0	0	0
CHEBI:37084	1	0	1	0	0	0	0	0
CHEBI:37208	0	0	1	0	0	0	0	0
CHEBI:37251	0	0	1	0	0	0	0	0
CHEBI:37252	0	0	1	0	0	0	0	0
CHEBI:3743	0	0	1	0	0	0	0	0
CHEBI:37451	0	0	1	0	0	0	0	0
CHEBI:37550	0	0	1	0	0	1	0	0
CHEBI:37654	0	0	1	0	0	0	0	0
CHEBI:37708	0	0	1	0	0	0	0	0
CHEBI:37779	0	0	1	0	0	0	0	0
CHEBI:38660	0	0	1	0	0	0	0	0
CHEBI:3916	0	0	1	0	0	0	0	0
CHEBI:39420	0	0	1	0	0	0	0	0
CHEBI:39949	0	0	1	0	0	0	0	0
CHEBI:40538	0	0	1	0	0	0	0	0
CHEBI:40808	0	0	1	0	0	0	0	0
CHEBI:4170	0	0	1	0	0	0	0	0
CHEBI:4178	0	0	1	0	0	0	0	0
CHEBI:42191	0	0	1	0	0	0	0	0
CHEBI:4321	0	0	1	0	0	0	0	0
CHEBI:4372	0	0	1	0	0	0	0	0
CHEBI:43968	0	0	1	0	0	0	0	0
CHEBI:44526	0	0	1	0	0	0	0	0
CHEBI:44747	0	0	1	0	0	1	0	0
CHEBI:45996	0	0	1	0	0	0	0	0
CHEBI:46234	0	0	1	0	0	1	0	0
CHEBI:46698	0	0	1	0	0	0	0	0
CHEBI:46739	0	0	1	0	0	0	0	0
CHEBI:46961	0	0	1	0	0	0	0	0
CHEBI:4777	0	0	1	0	0	0	0	0
CHEBI:47807	0	0	1	0	0	0	0	0
CHEBI:48031	0	0	1	0	0	0	0	0
CHEBI:4828	0	0	1	0	0	0	0	0
CHEBI:48321	0	0	1	0	0	0	0	0
CHEBI:48329	0	0	1	0	0	0	0	0
CHEBI:48498	0	0	1	0	0	0	0	0
CHEBI:48589	0	0	1	0	0	0	0	0
CHEBI:48833	0	0	1	0	0	0	0	0
CHEBI:49033	0	0	1	0	0	1	0	0
CHEBI:4913	0	0	1	0	0	0	0	0
CHEBI:49168	0	0	1	0	0	0	0	0
CHEBI:49175	0	0	1	0	0	0	0	0
CHEBI:49255	0	0	1	0	0	0	0	0
CHEBI:49771	0	0	1	0	0	0	0	0
CHEBI:50158	0	0	1	0	0	0	0	0
CHEBI:50202	0	0	1	0	0	1	0	0
CHEBI:50481	0	0	1	0	0	0	0	0
CHEBI:50575	0	0	1	0	0	0	0	0
CHEBI:50578	0	0	1	0	0	0	0	0
CHEBI:5120	0	0	1	0	0	0	0	0
CHEBI:52013	0	0	1	0	0	0	0	0
CHEBI:52347	0	0	1	0	0	0	0	0
CHEBI:52348	0	0	1	0	0	0	0	0
CHEBI:52443	0	0	1	0	0	0	0	0
CHEBI:5262	0	0	1	0	0	0	0	0
CHEBI:53425	0	0	1	0	0	0	0	0
CHEBI:53486	0	0	1	0	0	0	0	0
CHEBI:545687	0	0	1	1	0	0	0	0
CHEBI:55328	0	0	1	0	0	1	0	0
CHEBI:55481	0	0	1	0	0	0	0	0
CHEBI:5570	0	0	1	0	0	0	0	0
CHEBI:5617	0	0	1	0	0	0	0	0
CHEBI:5724	0	0	1	0	0	0	0	0
CHEBI:57589	0	0	1	1	0	0	0	0
CHEBI:5835	0	0	1	0	0	0	0	0
CHEBI:5842	0	0	1	0	0	0	0	0
CHEBI:5897	0	0	1	0	0	0	0	0
CHEBI:59265	0	0	1	0	0	0	0	0
CHEBI:60579	0	0	1	0	0	0	0	0
CHEBI:60959	0	0	1	0	0	0	0	0
CHEBI:60961	0	0	1	0	0	0	0	0
CHEBI:61316	0	0	1	0	0	0	0	0
CHEBI:61993	0	0	1	0	0	0	0	0
CHEBI:62064	0	0	1	0	0	0	0	0
CHEBI:63611	0	0	1	0	0	0	0	0
CHEBI:63627	0	0	1	0	0	0	0	0
CHEBI:63634	0	0	1	0	0	0	0	0
CHEBI:63800	0	0	1	0	0	0	0	0
CHEBI:63918	0	0	1	0	0	0	0	0
CHEBI:63966	0	0	1	0	0	0	0	0
CHEBI:63970	0	0	1	0	0	0	0	0
CHEBI:64307	0	0	1	0	0	0	0	0
CHEBI:64496	0	0	1	0	0	0	0	0
CHEBI:6498	0	0	1	0	0	0	0	0
CHEBI:6531	0	0	1	0	0	0	0	0
CHEBI:65860	0	0	1	0	0	0	0	0
CHEBI:6604	0	0	1	0	0	0	0	0
CHEBI:66395	0	0	1	0	0	0	0	0
CHEBI:6650	0	0	1	0	0	0	0	0
CHEBI:6734	0	0	1	0	0	0	0	0
CHEBI:68830	0	0	1	1	0	0	0	0
CHEBI:6947	0	0	1	0	0	0	0	0
CHEBI:71050	0	0	1	0	0	0	0	0
CHEBI:71311	0	0	1	0	0	0	0	0
CHEBI:72663	0	0	1	0	0	0	0	0
CHEBI:72665	0	0	1	0	0	0	0	0
CHEBI:72747	0	0	1	0	0	0	0	0
CHEBI:72959	0	0	1	0	0	0	0	0
CHEBI:73060	1	0	1	0	0	0	0	0
CHEBI:73224	0	0	1	0	0	0	0	0
CHEBI:73721	0	0	1	0	0	0	0	0
CHEBI:73722	0	0	1	0	0	0	0	0
CHEBI:73725	0	0	1	0	0	0	0	0
CHEBI:73733	0	0	1	0	0	0	0	0
CHEBI:73753	0	0	1	0	0	0	0	0
CHEBI:73782	0	0	1	0	0	0	0	0
CHEBI:73826	0	0	1	0	0	0	0	0
CHEBI:73882	0	0	1	0	0	0	0	0
CHEBI:73892	0	0	1	0	0	0	0	0
CHEBI:73990	0	0	1	0	0	0	0	0
CHEBI:74968	0	0	1	0	0	0	0	0
CHEBI:75007	0	0	1	0	0	0	0	0
CHEBI:75342	0	0	1	0	0	0	0	0
CHEBI:75455	1	0	1	0	0	0	0	0
CHEBI:75937	0	0	1	0	0	0	0	0
CHEBI:76162	0	0	1	0	0	0	0	0
CHEBI:76290	0	0	1	0	0	0	0	0
CHEBI:76322	0	0	1	0	0	0	0	0
CHEBI:77413	0	0	1	0	0	0	0	0
CHEBI:77522	0	0	1	0	0	0	0	0
CHEBI:78242	0	0	1	0	0	0	0	0
CHEBI:78367	0	0	1	0	0	0	0	0
CHEBI:78368	0	0	1	0	0	0	0	0
CHEBI:78390	0	0	1	0	0	0	0	0
CHEBI:78682	0	0	1	0	0	0	0	0
CHEBI:78886	0	0	1	0	0	0	0	0
CHEBI:7916	0	0	1	0	0	0	0	0
CHEBI:79190	0	0	1	0	0	0	0	0
CHEBI:79477	0	0	1	0	0	0	0	0
CHEBI:79947	0	0	1	0	0	0	0	0
CHEBI:80214	0	0	1	0	0	0	0	0
CHEBI:80422	0	0	1	0	0	0	0	0
CHEBI:80537	0	0	1	0	0	0	0	0
CHEBI:80540	0	0	1	0	0	0	0	0
CHEBI:80551	0	0	1	0	0	0	0	0
CHEBI:80774	0	0	1	0	0	0	0	0
CHEBI:80965	0	0	1	0	0	0	0	0
CHEBI:80975	0	0	1	0	0	0	0	0
CHEBI:81036	0	0	1	0	0	0	0	0
CHEBI:81142	0	0	1	0	0	0	0	0
CHEBI:81276	0	0	1	0	0	0	0	0
CHEBI:81391	0	0	1	0	0	0	0	0
CHEBI:81724	0	0	1	0	0	0	0	0
CHEBI:81733	0	0	1	0	0	0	0	0
CHEBI:81734	0	0	1	0	0	0	0	0
CHEBI:81831	0	0	1	0	0	0	0	0
CHEBI:81912	0	0	1	0	0	0	0	0
CHEBI:8196	0	0	1	0	0	0	0	0
CHEBI:81977	0	0	1	0	0	0	0	0
CHEBI:82042	0	0	1	0	0	0	0	0
CHEBI:82186	0	0	1	0	0	0	0	0
CHEBI:82308	0	0	1	0	0	0	0	0
CHEBI:82440	0	0	1	0	0	0	0	0
CHEBI:82619	0	0	1	0	0	0	0	0
CHEBI:82984	0	0	1	0	0	0	0	0
CHEBI:83503	0	0	1	0	0	0	0	0
CHEBI:83778	0	0	1	0	0	0	0	0
CHEBI:84392	0	0	1	0	0	0	0	0
CHEBI:84505	0	0	1	0	0	0	0	0
CHEBI:84854	0	0	1	0	0	0	0	0
CHEBI:84855	0	0	1	0	0	0	0	0
CHEBI:85028	0	0	1	0	0	0	0	0
CHEBI:85039	0	0	1	0	0	0	0	0
CHEBI:85235	0	0	1	0	0	0	0	0
CHEBI:85259	0	0	1	0	0	0	0	0
CHEBI:85261	0	0	1	0	0	0	0	0
CHEBI:8712	0	0	1	0	0	0	0	0
CHEBI:87166	0	0	1	0	0	0	0	0
CHEBI:87393	0	0	1	0	0	0	0	0
CHEBI:87465	0	0	1	0	0	0	0	0
CHEBI:8779	0	0	1	0	0	0	0	0
CHEBI:8802	0	0	1	0	0	0	0	0
CHEBI:88097	0	0	1	0	0	0	0	0
CHEBI:88104	0	0	1	0	0	0	0	0
CHEBI:88316	0	0	1	0	0	0	0	0
CHEBI:88404	0	0	1	0	0	0	0	0
CHEBI:88426	0	0	1	0	0	0	0	0
CHEBI:88460	0	0	1	0	0	0	0	0
CHEBI:88461	0	0	1	0	0	0	0	0
CHEBI:88464	0	0	1	0	0	0	0	0
CHEBI:88494	0	0	1	0	0	0	0	0
CHEBI:88698	0	0	1	0	0	0	0	0
CHEBI:88728	0	0	1	0	0	0	0	0
CHEBI:88807	0	0	1	0	0	0	0	0
CHEBI:89060	0	0	1	0	0	0	0	0
CHEBI:89192	0	0	1	0	0	0	0	0
CHEBI:89234	0	0	1	0	0	0	0	0
CHEBI:89254	0	0	1	0	0	0	0	0
CHEBI:89282	0	0	1	0	0	0	0	0
CHEBI:89499	0	0	1	0	0	0	0	0
CHEBI:89582	0	0	1	0	0	0	0	0
CHEBI:89626	0	0	1	0	0	0	0	0
CHEBI:89644	0	0	1	0	0	1	0	0
CHEBI:89770	0	0	1	0	0	0	0	0
CHEBI:89890	0	0	1	0	0	0	0	0
CHEBI:89930	0	0	1	0	0	0	0	0
CHEBI:89951	0	0	1	0	0	0	0	0
CHEBI:90	0	0	1	0	0	0	0	0
CHEBI:90022	0	0	1	0	0	0	0	0
CHEBI:9034	0	0	1	0	0	0	0	0
CHEBI:92181	0	0	1	0	0	0	0	0
CHEBI:93429	0	0	1	0	0	0	0	0
CHEBI:9348	0	0	1	0	0	0	0	0
CHEBI:9449	0	0	1	0	0	0	0	0
CHEBI:94719	0	0	1	0	0	0	0	0
CHEBI:9481	0	0	1	0	0	0	0	0
CHEBI:95110	0	0	1	0	0	0	0	0
CHEBI:9555	0	0	1	0	0	0	0	0
CHEBI:9655	0	0	1	0	0	0	0	0
CHEBI:9754	1	0	1	0	0	0	0	0
CHEBI:978	0	0	1	0	0	0	0	0
CHEBI:10106	0	0	0	1	0	0	0	0
CHEBI:10138	0	0	0	1	0	0	0	0
CHEBI:116314	1	0	1	1	0	0	0	0
CHEBI:134934	0	0	0	1	0	0	0	0
CHEBI:15354	0	0	0	1	0	0	0	0
CHEBI:15843	1	0	0	1	0	1	0	0
CHEBI:16393	0	0	0	1	0	0	0	0
CHEBI:16411	0	0	0	1	0	0	0	0
CHEBI:165502	0	0	0	1	0	0	0	0
CHEBI:168067	0	0	0	1	0	0	0	0
CHEBI:170059	0	0	0	1	0	0	0	0
CHEBI:170060	0	0	0	1	0	0	0	0
CHEBI:17126	0	0	0	1	0	1	1	0
CHEBI:172380	0	0	0	1	0	0	0	0
CHEBI:174199	0	0	0	1	0	0	0	0
CHEBI:174791	0	0	0	1	0	0	0	0
CHEBI:17490	1	0	0	1	0	0	0	0
CHEBI:17650	0	0	1	1	0	0	0	0
CHEBI:176760	0	0	0	1	0	0	0	0
CHEBI:17687	0	0	0	1	0	0	0	0
CHEBI:177532	0	0	0	1	0	0	0	0
CHEBI:177836	0	0	0	1	0	0	0	0
CHEBI:17929	0	0	1	1	0	0	0	0
CHEBI:181369	0	0	0	1	0	0	0	0
CHEBI:18183	1	0	0	1	0	1	0	1
CHEBI:182009	0	0	0	1	0	0	0	0
CHEBI:183755	0	0	0	1	0	0	0	0
CHEBI:24813	0	0	1	1	0	1	0	0
CHEBI:27920	0	0	0	1	0	0	0	0
CHEBI:28487	0	0	0	1	0	0	0	0
CHEBI:32374	0	0	0	1	0	0	0	0
CHEBI:32980	0	0	1	1	0	0	0	0
CHEBI:34698	0	0	0	1	0	0	0	0
CHEBI:34828	0	0	0	1	0	0	0	0
CHEBI:41308	1	0	0	1	0	0	0	0
CHEBI:4778	0	0	0	1	0	0	0	0
CHEBI:545687	0	0	1	1	0	0	0	0
CHEBI:57589	0	0	1	1	0	0	0	0
CHEBI:6586	0	0	0	1	0	0	0	0
CHEBI:68433	0	0	0	1	0	0	0	0
CHEBI:68830	0	0	1	1	0	0	0	0
CHEBI:69081	1	0	0	1	0	0	0	0
CHEBI:70354	0	0	0	1	0	0	0	0
CHEBI:73026	0	0	0	1	0	0	0	0
CHEBI:73039	0	0	0	1	0	0	0	0
CHEBI:73072	0	0	0	1	0	0	0	0
CHEBI:73074	0	0	0	1	0	0	0	0
CHEBI:74791	0	0	0	1	0	1	0	0
CHEBI:89440	0	0	0	1	0	0	0	0
CHEBI:90344	0	0	0	1	0	0	0	0
CHEBI:15428	0	0	1	0	1	0	1	1
CHEBI:15971	0	0	0	0	1	1	1	0
CHEBI:16024	0	0	1	0	1	0	0	0
CHEBI:16977	1	0	0	0	1	0	1	0
CHEBI:17295	0	0	1	0	1	0	0	0
CHEBI:17634	1	0	0	0	1	0	0	0
CHEBI:18050	0	0	0	0	1	1	1	0
CHEBI:20067	1	0	0	0	1	1	0	0
CHEBI:30751	0	0	0	0	1	0	0	0
CHEBI:30769	0	0	1	0	1	1	0	0
CHEBI:32816	0	0	1	0	1	0	0	0
CHEBI:10072	0	0	1	0	0	1	0	0
CHEBI:1015	0	0	0	0	0	1	0	0
CHEBI:102130	0	0	0	0	0	1	0	0
CHEBI:102265	0	0	0	0	0	1	0	0
CHEBI:10353	0	0	0	0	0	1	0	0
CHEBI:104011	0	0	0	0	0	1	0	0
CHEBI:113	0	0	0	0	0	1	0	0
CHEBI:116931	0	0	0	0	0	1	0	0
CHEBI:125610	0	0	0	0	0	1	0	0
CHEBI:132244	0	0	0	0	0	1	0	0
CHEBI:132506	0	0	0	0	0	1	0	0
CHEBI:134622	0	0	0	0	0	1	0	0
CHEBI:135451	0	0	0	0	0	1	0	0
CHEBI:135590	0	0	0	0	0	1	0	0
CHEBI:135849	0	0	0	0	0	1	0	0
CHEBI:136805	0	0	0	0	0	1	0	0
CHEBI:138308	0	0	0	0	0	1	0	0
CHEBI:138746	0	0	0	0	0	1	0	0
CHEBI:139582	0	0	0	0	0	1	0	0
CHEBI:140761	0	0	0	0	0	1	0	0
CHEBI:141586	0	0	0	0	0	1	0	0
CHEBI:143235	0	0	0	0	0	1	0	0
CHEBI:143244	0	0	0	0	0	1	0	0
CHEBI:143429	0	0	0	0	0	1	0	0
CHEBI:143592	0	0	0	0	0	1	0	0
CHEBI:15318	0	0	1	0	0	1	0	0
CHEBI:15344	0	0	0	0	0	1	0	0
CHEBI:15355	0	0	0	0	0	1	0	0
CHEBI:15367	0	0	0	0	0	1	0	0
CHEBI:15400	0	0	0	0	0	1	0	0
CHEBI:15729	0	0	0	0	0	1	0	0
CHEBI:1582	0	0	0	0	0	1	0	0
CHEBI:15833	0	0	0	0	0	1	0	0
CHEBI:15843	1	0	0	1	0	1	0	0
CHEBI:15882	0	0	0	0	0	1	0	0
CHEBI:15891	0	1	1	0	0	1	1	1
CHEBI:15908	0	0	1	0	0	1	0	0
CHEBI:15956	0	0	0	0	0	1	0	0
CHEBI:15971	0	0	0	0	1	1	1	0
CHEBI:16002	0	0	1	0	0	1	0	0
CHEBI:16010	0	0	0	0	0	1	0	0
CHEBI:1606	0	0	0	0	0	1	0	0
CHEBI:16092	0	0	0	0	0	1	0	0
CHEBI:16104	0	0	0	0	0	1	0	0
CHEBI:16176	0	0	0	0	0	1	0	0
CHEBI:16217	0	0	0	0	0	1	0	0
CHEBI:16235	0	0	0	0	0	1	0	0
CHEBI:16243	0	0	0	0	0	1	0	0
CHEBI:16259	0	0	0	0	0	1	0	0
CHEBI:16283	0	0	1	0	0	1	1	0
CHEBI:16313	0	0	0	0	0	1	0	0
CHEBI:16344	0	0	0	0	0	1	0	1
CHEBI:16347	0	0	0	0	0	1	0	0
CHEBI:16353	0	0	0	0	0	1	0	0
CHEBI:16375	0	0	0	0	0	1	0	0
CHEBI:16380	0	0	0	0	0	1	0	0
CHEBI:16384	0	0	0	0	0	1	0	0
CHEBI:16410	0	0	0	0	0	1	0	0
CHEBI:16440	0	0	0	0	0	1	0	0
CHEBI:16449	0	0	0	0	0	1	0	1
CHEBI:16458	0	0	0	0	0	1	0	0
CHEBI:16467	0	0	1	0	0	1	0	0
CHEBI:16535	0	0	1	0	0	1	0	0
CHEBI:165393	0	0	0	0	0	1	0	0
CHEBI:16543	0	0	0	0	0	1	0	0
CHEBI:16552	0	0	0	0	0	1	0	0
CHEBI:16581	0	0	0	0	0	1	0	0
CHEBI:16583	0	0	0	0	0	1	0	0
CHEBI:16656	0	0	0	0	0	1	0	0
CHEBI:166842	0	0	0	0	0	1	0	0
CHEBI:16704	0	0	0	0	0	1	0	0
CHEBI:16713	0	0	1	0	0	1	0	0
CHEBI:16731	0	0	0	0	0	1	0	0
CHEBI:16734	0	0	0	0	0	1	0	0
CHEBI:167400	0	0	0	0	0	1	0	0
CHEBI:167715	0	0	0	0	0	1	0	0
CHEBI:167716	0	0	0	0	0	1	0	0
CHEBI:167717	0	0	0	0	0	1	0	0
CHEBI:167718	0	0	0	0	0	1	0	0
CHEBI:167719	0	0	0	0	0	1	0	0
CHEBI:167722	0	0	0	0	0	1	0	0
CHEBI:167723	0	0	0	0	0	1	0	0
CHEBI:167725	0	0	0	0	0	1	0	0
CHEBI:167726	0	0	0	0	0	1	0	0
CHEBI:167728	0	0	0	0	0	1	0	0
CHEBI:167730	0	0	0	0	0	1	0	0
CHEBI:167732	0	0	0	0	0	1	0	0
CHEBI:167733	0	0	0	0	0	1	0	0
CHEBI:167734	0	0	0	0	0	1	0	0
CHEBI:167736	0	0	0	0	0	1	0	0
CHEBI:167738	0	0	0	0	0	1	0	0
CHEBI:167739	0	0	0	0	0	1	0	0
CHEBI:167741	0	0	0	0	0	1	0	0
CHEBI:167742	0	0	0	0	0	1	0	0
CHEBI:167745	0	0	0	0	0	1	0	0
CHEBI:167747	0	0	0	0	0	1	0	0
CHEBI:167748	0	0	0	0	0	1	0	0
CHEBI:167751	0	0	0	0	0	1	0	0
CHEBI:167753	0	0	0	0	0	1	0	0
CHEBI:167754	0	0	0	0	0	1	0	0
CHEBI:167755	0	0	0	0	0	1	0	0
CHEBI:167756	0	0	0	0	0	1	0	0
CHEBI:167758	0	0	0	0	0	1	0	0
CHEBI:167760	0	0	0	0	0	1	0	0
CHEBI:167761	0	0	0	0	0	1	0	0
CHEBI:167762	0	0	0	0	0	1	0	0
CHEBI:167765	0	0	0	0	0	1	0	0
CHEBI:167768	0	0	0	0	0	1	0	0
CHEBI:167769	0	0	0	0	0	1	0	0
CHEBI:167771	0	0	0	0	0	1	0	0
CHEBI:167772	0	0	0	0	0	1	0	0
CHEBI:167773	0	0	0	0	0	1	0	0
CHEBI:167775	0	0	0	0	0	1	0	0
CHEBI:167777	0	0	0	0	0	1	0	0
CHEBI:167779	0	0	0	0	0	1	0	0
CHEBI:167781	0	0	0	0	0	1	0	0
CHEBI:167782	0	0	0	0	0	1	0	0
CHEBI:167783	0	0	0	0	0	1	0	0
CHEBI:167784	0	0	0	0	0	1	0	0
CHEBI:167785	0	0	0	0	0	1	0	0
CHEBI:167786	0	0	0	0	0	1	0	0
CHEBI:167787	0	0	0	0	0	1	0	0
CHEBI:167789	0	0	0	0	0	1	0	0
CHEBI:167791	0	0	0	0	0	1	0	0
CHEBI:167794	0	0	0	0	0	1	0	0
CHEBI:167795	0	0	0	0	0	1	0	0
CHEBI:167797	0	0	0	0	0	1	0	0
CHEBI:167798	0	0	0	0	0	1	0	0
CHEBI:167799	0	0	0	0	0	1	0	0
CHEBI:167800	0	0	0	0	0	1	0	0
CHEBI:167802	0	0	0	0	0	1	0	0
CHEBI:167803	0	0	0	0	0	1	0	0
CHEBI:167804	0	0	0	0	0	1	0	0
CHEBI:167805	0	0	0	0	0	1	0	0
CHEBI:167807	0	0	0	0	0	1	0	0
CHEBI:167808	0	0	0	0	0	1	0	0
CHEBI:167810	0	0	0	0	0	1	0	0
CHEBI:167811	0	0	0	0	0	1	0	0
CHEBI:167813	0	0	0	0	0	1	0	0
CHEBI:167814	0	0	0	0	0	1	0	0
CHEBI:167815	0	0	0	0	0	1	0	0
CHEBI:167817	0	0	0	0	0	1	0	0
CHEBI:167818	0	0	0	0	0	1	0	0
CHEBI:167819	0	0	0	0	0	1	0	0
CHEBI:167820	0	0	0	0	0	1	0	0
CHEBI:167822	0	0	0	0	0	1	0	0
CHEBI:167824	0	0	0	0	0	1	0	0
CHEBI:167831	0	0	0	0	0	1	0	0
CHEBI:167832	0	0	0	0	0	1	0	0
CHEBI:167834	0	0	0	0	0	1	0	0
CHEBI:167835	0	0	0	0	0	1	0	0
CHEBI:167836	0	0	0	0	0	1	0	0
CHEBI:167837	0	0	0	0	0	1	0	0
CHEBI:167838	0	0	0	0	0	1	0	0
CHEBI:167839	0	0	0	0	0	1	0	0
CHEBI:167841	0	0	0	0	0	1	0	0
CHEBI:167842	0	0	0	0	0	1	0	0
CHEBI:167843	0	0	0	0	0	1	0	0
CHEBI:167846	0	0	0	0	0	1	0	0
CHEBI:167847	0	0	0	0	0	1	0	0
CHEBI:167848	0	0	0	0	0	1	0	0
CHEBI:167849	0	0	0	0	0	1	0	0
CHEBI:167850	0	0	0	0	0	1	0	0
CHEBI:167855	0	0	0	0	0	1	0	0
CHEBI:167856	0	0	0	0	0	1	0	0
CHEBI:167857	0	0	0	0	0	1	0	0
CHEBI:167858	0	0	0	0	0	1	0	0
CHEBI:167860	0	0	0	0	0	1	0	0
CHEBI:16796	0	0	0	0	0	1	0	0
CHEBI:16797	0	0	0	0	0	1	0	0
CHEBI:16828	0	0	0	0	0	1	1	0
CHEBI:16914	0	0	1	0	0	1	0	0
CHEBI:16919	0	0	0	0	0	1	0	0
CHEBI:16924	0	0	0	0	0	1	0	0
CHEBI:16946	0	0	0	0	0	1	0	0
CHEBI:16958	0	1	1	0	0	1	0	0
CHEBI:16962	0	0	0	0	0	1	0	0
CHEBI:16974	0	0	0	0	0	1	0	0
CHEBI:17026	0	0	0	0	0	1	0	0
CHEBI:17126	0	0	0	1	0	1	1	0
CHEBI:17151	0	0	0	0	0	1	0	0
CHEBI:17154	0	0	0	0	0	1	0	0
CHEBI:17177	0	0	0	0	0	1	0	0
CHEBI:17189	0	0	0	0	0	1	0	0
CHEBI:17191	0	0	0	0	0	1	1	0
CHEBI:17203	0	0	0	0	0	1	1	0
CHEBI:17211	0	0	0	0	0	1	0	0
CHEBI:17243	0	0	0	0	0	1	0	0
CHEBI:17252	0	0	0	0	0	1	0	0
CHEBI:17254	0	0	0	0	0	1	0	0
CHEBI:17306	0	0	1	0	0	1	0	0
CHEBI:17310	0	0	0	0	0	1	0	0
CHEBI:17311	0	0	0	0	0	1	0	0
CHEBI:17347	0	0	0	0	0	1	0	0
CHEBI:17361	0	0	1	0	0	1	0	0
CHEBI:17385	0	0	0	0	0	1	0	0
CHEBI:17397	0	0	0	0	0	1	0	0
CHEBI:17405	0	0	0	0	0	1	0	0
CHEBI:17445	0	0	0	0	0	1	0	0
CHEBI:17474	0	0	0	0	0	1	0	0
CHEBI:17509	0	0	0	0	0	1	0	0
CHEBI:17521	0	0	0	0	0	1	0	0
CHEBI:17533	0	0	0	0	0	1	0	0
CHEBI:17568	0	0	1	0	0	1	0	0
CHEBI:17597	1	0	1	0	0	1	0	0
CHEBI:17620	0	0	0	0	0	1	0	0
CHEBI:17645	0	0	0	0	0	1	0	0
CHEBI:17697	0	0	1	0	0	1	0	0
CHEBI:17750	0	0	1	0	0	1	0	0
CHEBI:17780	0	0	0	0	0	1	0	0
CHEBI:17864	0	0	0	0	0	1	0	0
CHEBI:17869	0	0	0	0	0	1	0	0
CHEBI:17884	0	0	0	0	0	1	0	0
CHEBI:17890	0	0	0	0	0	1	0	0
CHEBI:17957	0	0	0	0	0	1	0	0
CHEBI:17964	0	0	0	0	0	1	0	0
CHEBI:18019	0	0	0	0	0	1	1	0
CHEBI:18050	0	0	0	0	1	1	1	0
CHEBI:18086	0	0	0	0	0	1	0	0
CHEBI:18101	0	0	0	0	0	1	0	0
CHEBI:18183	1	0	0	1	0	1	0	1
CHEBI:18257	0	0	1	0	0	1	1	0
CHEBI:18308	0	0	0	0	0	1	0	0
CHEBI:18332	0	0	0	0	0	1	0	0
CHEBI:18344	0	0	1	0	0	1	0	0
CHEBI:18347	0	0	0	0	0	1	0	0
CHEBI:18386	0	0	0	0	0	1	0	0
CHEBI:1904	0	0	0	0	0	1	0	0
CHEBI:20067	1	0	0	0	1	1	0	0
CHEBI:21374	0	0	0	0	0	1	0	0
CHEBI:21557	0	0	0	0	0	1	0	0
CHEBI:21563	0	0	0	0	0	1	0	0
CHEBI:217301	0	0	0	0	0	1	0	0
CHEBI:21803	0	0	0	0	0	1	0	0
CHEBI:2198	0	0	1	0	0	1	0	0
CHEBI:23316	0	0	0	0	0	1	0	0
CHEBI:24266	0	0	0	0	0	1	0	0
CHEBI:24702	0	0	0	0	0	1	0	0
CHEBI:24813	0	0	1	1	0	1	0	0
CHEBI:25017	0	0	0	0	0	1	0	1
CHEBI:2607	0	0	0	0	0	1	0	0
CHEBI:26271	1	0	0	0	0	1	0	1
CHEBI:26536	0	0	0	0	0	1	0	0
CHEBI:2696	0	0	0	0	0	1	0	0
CHEBI:27226	0	0	1	0	0	1	0	0
CHEBI:27440	0	0	0	0	0	1	0	0
CHEBI:27468	0	0	0	0	0	1	0	0
CHEBI:27480	0	0	0	0	0	1	0	0
CHEBI:27605	0	0	0	0	0	1	0	0
CHEBI:27632	0	0	0	0	0	1	0	0
CHEBI:27637	0	0	0	0	0	1	0	0
CHEBI:27641	0	0	0	0	0	1	0	0
CHEBI:27732	0	0	0	0	0	1	0	0
CHEBI:2781	0	0	0	0	0	1	0	0
CHEBI:27823	0	0	0	0	0	1	0	0
CHEBI:27897	1	1	0	0	0	1	0	1
CHEBI:27952	0	0	0	0	0	1	0	0
CHEBI:28077	0	0	0	0	0	1	0	0
CHEBI:28088	0	0	0	0	0	1	0	0
CHEBI:2814	0	0	1	0	0	1	0	0
CHEBI:28171	0	0	0	0	0	1	0	0
CHEBI:28197	0	0	1	0	0	1	0	0
CHEBI:28230	0	0	0	0	0	1	0	0
CHEBI:28281	0	0	0	0	0	1	0	0
CHEBI:28478	0	0	0	0	0	1	0	0
CHEBI:28483	0	0	0	0	0	1	0	0
CHEBI:28671	0	0	0	0	0	1	0	0
CHEBI:28718	0	0	0	0	0	1	0	0
CHEBI:28821	0	0	0	0	0	1	0	0
CHEBI:28834	0	0	1	0	0	1	0	0
CHEBI:28860	0	0	0	0	0	1	0	0
CHEBI:28927	0	0	0	0	0	1	0	0
CHEBI:28937	0	0	0	0	0	1	0	0
CHEBI:29750	0	0	0	0	0	1	0	0
CHEBI:2981	0	0	1	0	0	1	0	0
CHEBI:29864	0	0	0	0	0	1	0	0
CHEBI:30745	0	0	0	0	0	1	0	0
CHEBI:30753	0	0	0	0	0	1	0	0
CHEBI:30754	0	0	0	0	0	1	0	0
CHEBI:30769	0	0	1	0	1	1	0	0
CHEBI:30813	0	0	1	0	0	1	0	0
CHEBI:30833	0	0	0	0	0	1	0	0
CHEBI:30851	0	0	1	0	0	1	0	0
CHEBI:30918	0	0	0	0	0	1	0	0
CHEBI:31883	0	0	0	0	0	1	0	0
CHEBI:32063	0	0	0	0	0	1	0	0
CHEBI:32796	0	0	0	0	0	1	0	0
CHEBI:3291	0	0	0	0	0	1	0	0
CHEBI:34292	0	0	0	0	0	1	0	0
CHEBI:34671	0	0	0	0	0	1	0	0
CHEBI:34741	0	0	0	0	0	1	0	0
CHEBI:34778	0	0	0	0	0	1	0	0
CHEBI:35096	0	0	0	0	0	1	0	0
CHEBI:35581	0	0	0	0	0	1	0	0
CHEBI:36274	0	0	1	0	0	1	0	0
CHEBI:36601	0	0	0	0	0	1	0	0
CHEBI:36773	0	0	0	0	0	1	0	0
CHEBI:36812	0	0	0	0	0	1	0	0
CHEBI:3682	0	0	0	0	0	1	0	0
CHEBI:36999	0	0	0	0	0	1	0	0
CHEBI:37011	0	0	0	0	0	1	0	0
CHEBI:37550	0	0	1	0	0	1	0	0
CHEBI:39462	0	0	0	0	0	1	0	0
CHEBI:39713	0	0	0	0	0	1	0	0
CHEBI:40070	0	0	0	0	0	1	0	0
CHEBI:40237	0	0	0	0	0	1	0	0
CHEBI:4047	0	0	0	0	0	1	0	0
CHEBI:40813	0	0	0	0	0	1	0	0
CHEBI:4109	0	0	0	0	0	1	0	0
CHEBI:41117	0	0	0	0	0	1	0	0
CHEBI:41254	0	0	0	0	0	1	0	0
CHEBI:41500	0	0	0	0	0	1	0	0
CHEBI:421840	0	0	0	0	0	1	0	0
CHEBI:42223	0	0	0	0	0	1	0	0
CHEBI:42539	0	0	0	0	0	1	0	0
CHEBI:43065	0	0	0	0	0	1	0	0
CHEBI:43355	0	0	0	0	0	1	0	0
CHEBI:43572	0	0	0	0	0	1	0	0
CHEBI:44747	0	0	1	0	0	1	0	0
CHEBI:44813	0	0	0	0	0	1	0	0
CHEBI:4573	0	0	0	0	0	1	0	0
CHEBI:46234	0	0	1	0	0	1	0	0
CHEBI:4629	0	0	0	0	0	1	0	0
CHEBI:46372	0	0	0	0	0	1	0	0
CHEBI:4676	0	0	0	0	0	1	0	0
CHEBI:4743	0	0	0	0	0	1	0	0
CHEBI:48541	0	0	0	0	0	1	0	0
CHEBI:48943	0	0	0	0	0	1	0	0
CHEBI:48981	0	0	0	0	0	1	0	0
CHEBI:48991	0	0	0	0	0	1	0	0
CHEBI:4903	0	0	0	0	0	1	0	0
CHEBI:49033	0	0	1	0	0	1	0	0
CHEBI:49285	0	0	0	0	0	1	0	0
CHEBI:50202	0	0	1	0	0	1	0	0
CHEBI:50599	0	0	0	0	0	1	0	0
CHEBI:5170	0	0	0	0	0	1	0	0
CHEBI:52392	0	0	0	0	0	1	0	0
CHEBI:5301	0	0	0	0	0	1	0	0
CHEBI:53016	0	0	0	0	0	1	0	0
CHEBI:55328	0	0	1	0	0	1	0	0
CHEBI:59613	0	0	0	0	0	1	0	0
CHEBI:6052	0	0	0	0	0	1	0	0
CHEBI:6067	0	0	0	0	0	1	0	0
CHEBI:62205	0	0	0	0	0	1	0	0
CHEBI:62318	0	0	0	0	0	1	0	0
CHEBI:62685	0	0	0	0	0	1	0	0
CHEBI:6362	0	0	0	0	0	1	0	0
CHEBI:63798	0	0	0	0	0	1	0	0
CHEBI:63892	0	0	0	0	0	1	0	0
CHEBI:64213	0	0	0	0	0	1	0	0
CHEBI:64340	0	0	0	0	0	1	0	0
CHEBI:64390	0	0	0	0	0	1	0	0
CHEBI:66913	0	0	0	0	0	1	0	0
CHEBI:6698	0	0	0	0	0	1	0	0
CHEBI:67818	0	0	0	0	0	1	0	0
CHEBI:68234	0	0	0	0	0	1	0	0
CHEBI:68329	0	0	0	0	0	1	0	0
CHEBI:68352	0	0	0	0	0	1	0	0
CHEBI:68441	0	0	0	0	0	1	0	0
CHEBI:68566	0	0	0	0	0	1	0	0
CHEBI:68578	0	0	0	0	0	1	0	0
CHEBI:68583	0	0	0	0	0	1	0	0
CHEBI:68616	0	0	0	0	0	1	0	0
CHEBI:69187	0	0	0	0	0	1	0	0
CHEBI:69440	0	0	0	0	0	1	0	0
CHEBI:69657	0	0	0	0	0	1	0	0
CHEBI:70749	0	0	0	0	0	1	0	0
CHEBI:70976	0	0	0	0	0	1	0	0
CHEBI:70979	1	0	0	0	0	1	0	0
CHEBI:70984	0	0	0	0	0	1	0	0
CHEBI:71166	0	0	0	0	0	1	0	0
CHEBI:73018	0	0	0	0	0	1	0	0
CHEBI:73067	0	0	0	0	0	1	0	0
CHEBI:73830	0	0	0	0	0	1	0	0
CHEBI:74099	0	0	0	0	0	1	0	0
CHEBI:74791	0	0	0	1	0	1	0	0
CHEBI:74879	0	0	0	0	0	1	0	0
CHEBI:75095	0	0	0	0	0	1	0	0
CHEBI:75145	0	0	0	0	0	1	0	0
CHEBI:75565	0	0	0	0	0	1	0	0
CHEBI:7563	0	0	0	0	0	1	0	0
CHEBI:75790	0	0	0	0	0	1	0	0
CHEBI:7632	0	0	0	0	0	1	0	0
CHEBI:78033	0	0	0	0	0	1	0	0
CHEBI:78273	0	0	0	0	0	1	0	0
CHEBI:78646	0	0	0	0	0	1	0	0
CHEBI:78668	0	0	0	0	0	1	0	0
CHEBI:82913	0	0	0	0	0	1	0	0
CHEBI:84058	0	0	0	0	0	1	0	0
CHEBI:84094	0	0	0	0	0	1	0	0
CHEBI:84849	0	0	0	0	0	1	0	0
CHEBI:84934	0	0	0	0	0	1	0	0
CHEBI:84940	0	0	0	0	0	1	0	0
CHEBI:85881	0	0	0	0	0	1	0	0
CHEBI:86534	0	0	0	0	0	1	0	0
CHEBI:86553	0	0	0	0	0	1	0	0
CHEBI:86567	0	0	0	0	0	1	0	0
CHEBI:87429	0	0	0	0	0	1	0	0
CHEBI:89633	1	0	0	0	0	1	0	0
CHEBI:89644	0	0	1	0	0	1	0	0
CHEBI:89649	0	0	0	0	0	1	0	0
CHEBI:89749	0	0	0	0	0	1	0	0
CHEBI:89830	0	0	0	0	0	1	0	0
CHEBI:9055	0	0	0	0	0	1	0	0
CHEBI:91038	0	0	0	0	0	1	0	0
CHEBI:9300	0	0	0	0	0	1	0	0
CHEBI:93259	0	0	0	0	0	1	0	0
CHEBI:94764	0	0	0	0	0	1	0	0
CHEBI:95108	0	0	0	0	0	1	0	0
CHEBI:15428	0	0	1	0	1	0	1	1
CHEBI:15603	0	0	1	0	0	0	1	0
CHEBI:15891	0	1	1	0	0	1	1	1
CHEBI:15971	0	0	0	0	1	1	1	0
CHEBI:16283	0	0	1	0	0	1	1	0
CHEBI:16737	0	0	1	0	0	0	1	0
CHEBI:16828	0	0	0	0	0	1	1	0
CHEBI:16857	0	0	0	0	0	0	1	0
CHEBI:16977	1	0	0	0	1	0	1	0
CHEBI:17126	0	0	0	1	0	1	1	0
CHEBI:17191	0	0	0	0	0	1	1	0
CHEBI:17203	0	0	0	0	0	1	1	0
CHEBI:18019	0	0	0	0	0	1	1	0
CHEBI:18050	0	0	0	0	1	1	1	0
CHEBI:18102	0	0	1	0	0	0	1	0
CHEBI:18211	0	0	0	0	0	0	1	0
CHEBI:18257	0	0	1	0	0	1	1	0
CHEBI:20392	0	0	1	0	0	0	1	0
CHEBI:28683	0	1	0	0	0	0	1	0
CHEBI:73025	0	0	0	0	0	0	1	0
CHEBI:15428	0	0	1	0	1	0	1	1
CHEBI:15611	0	0	0	0	0	0	0	1
CHEBI:15891	0	1	1	0	0	1	1	1
CHEBI:16000	0	1	1	0	0	0	0	1
CHEBI:16344	0	0	0	0	0	1	0	1
CHEBI:16449	0	0	0	0	0	1	0	1
CHEBI:16811	0	0	0	0	0	0	0	1
CHEBI:17822	0	0	0	0	0	0	0	1
CHEBI:18183	1	0	0	1	0	1	0	1
CHEBI:18186	0	0	0	0	0	0	0	1
CHEBI:18237	1	1	0	0	0	0	0	1
CHEBI:194544	0	0	0	0	0	0	0	1
CHEBI:24741	0	0	0	0	0	0	0	1
CHEBI:24898	0	0	0	0	0	0	0	1
CHEBI:25017	0	0	0	0	0	1	0	1
CHEBI:25094	0	0	0	0	0	0	0	1
CHEBI:26271	1	0	0	0	0	1	0	1
CHEBI:26986	0	0	0	0	0	0	0	1
CHEBI:27266	0	0	0	0	0	0	0	1
CHEBI:27389	0	0	0	0	0	0	0	1
CHEBI:27570	0	1	0	0	0	0	0	1
CHEBI:27891	0	0	0	0	0	0	0	1
CHEBI:27897	1	1	0	0	0	1	0	1
CHEBI:28044	1	1	0	0	0	0	0	1
CHEBI:29016	0	0	0	0	0	0	0	1
CHEBI:58148	0	0	0	0	0	0	0	1
CHEBI:70959	0	0	0	0	0	0	0	1
